# Supplementary material for: Crystal structure of 2,2-di­chloro-1-(piperidin-1-yl)ethanone
Source: Acta Crystallogr E Crystallogr Commun. 2015 Jan 1;71(Pt 1):o47. doi: 10.1107/S205698901402708X (PMC4331879; doi:10.1107/S205698901402708X)
Supplement: Supplementary file 1 [file e-71-00o47-sup1.cif]

##############################################################################
#                                                                            #
# This CIF contains the data in a paper accepted for publication in          #
# Acta Crystallographica Section E. It conforms to the requirements of       #
# Notes for Authors for Acta Crystallographica Section E, and has been       #
# peer reviewed under the auspices of the IUCr Commission on Journals.       #
#                                                                            #
# Full details of the Crystallographic Information File format               #
# are given in the paper "The Crystallographic Information File (CIF):       #
# a New Standard Archive File for Crystallography" by S. R. Hall, F. H.      #
# Allen and I. D. Brown [Acta Cryst. (1991), A47, 655-685].                  #
#                                                                            #
# The current version of the core CIF dictionary is obtainable from          #
# ftp://ftp.iucr.org/pub/cif_core.dic.                                       #
#                                                                            #
# Software is freely available for graphical display of the structure(s)     #
# in this CIF. For information consult the CIF software page                 #
# http://www.iucr.org/resources/cif/software.                                #
#                                                                            #
# This file may be used for bona fide research purposes within the           #
# scientific community so long as proper attribution is given to the journal # 
# article from which it was obtained.                                        #
#                                                                            #
##############################################################################
data_I
_database_code_depnum_ccdc_archive 'CCDC 1038542'
_audit_creation_method     SHELXL-97
_chemical_name_systematic
;
2,2-Dichloro-1-(piperidin-1-yl)ethanone
;
_chemical_name_common     ?
_chemical_formula_moiety     'C7 H11 Cl2 N O'
_chemical_formula_sum     'C7 H11 Cl2 N O'
_chemical_formula_iupac     'C7 H11 Cl2 N O'
_chemical_formula_weight     196.07
_chemical_melting_point     ?
_symmetry_cell_setting     monoclinic
_symmetry_space_group_name_H-M     'P 21/n'
_symmetry_space_group_name_Hall     '-P 2yn'
loop_
    _symmetry_equiv_pos_as_xyz
    'x, y, z'
    '-x+1/2, y+1/2, -z+1/2'
    '-x, -y, -z'
    'x-1/2, -y-1/2, z-1/2'
_cell_length_a     6.29720(10)
_cell_length_b     15.4896(2)
_cell_length_c     9.3709(2)
_cell_angle_alpha     90.00
_cell_angle_beta     108.9200(10)
_cell_angle_gamma     90.00
_cell_volume     864.66(3)
_cell_formula_units_Z     4
_cell_measurement_reflns_used     ?
_cell_measurement_theta_min     ?
_cell_measurement_theta_max     ?
_cell_measurement_temperature     133(2)
_exptl_crystal_description     prism
_exptl_crystal_colour     colourless
_exptl_crystal_size_max     0.076
_exptl_crystal_size_mid     0.072
_exptl_crystal_size_min     0.055
_exptl_crystal_density_diffrn     1.506
_exptl_crystal_density_meas     ?
_exptl_crystal_density_method     'not measured'
_exptl_crystal_F_000     408
_exptl_absorpt_coefficient_mu     0.692
_exptl_absorpt_correction_type     multi-scan
_exptl_absorpt_process_details
;
(SADABS; Bruker, 2002)
;
_exptl_absorpt_correction_T_min     0.7123
_exptl_absorpt_correction_T_max     0.7456
_exptl_special_details
;
;
_diffrn_ambient_temperature     133(2)
_diffrn_radiation_type     MoK\a
_diffrn_radiation_wavelength     0.71073
_diffrn_radiation_source     'fine-focus sealed tube'
_diffrn_radiation_monochromator     graphite
_diffrn_measurement_device_type     'Nonius KappaCCD'
_diffrn_measurement_method     'phi- + omega-scan'
_diffrn_detector_area_resol_mean     ?
_diffrn_reflns_number     5528
_diffrn_reflns_av_R_equivalents     0.0140
_diffrn_reflns_av_sigmaI/netI     0.0172
_diffrn_reflns_theta_min     2.63
_diffrn_reflns_theta_max     27.49
_diffrn_reflns_theta_full     27.49
_diffrn_measured_fraction_theta_max     0.998
_diffrn_measured_fraction_theta_full     0.998
_diffrn_reflns_limit_h_min     -8
_diffrn_reflns_limit_h_max     8
_diffrn_reflns_limit_k_min     -17
_diffrn_reflns_limit_k_max     20
_diffrn_reflns_limit_l_min     -12
_diffrn_reflns_limit_l_max     8
_refine_special_details
;
Refinement of <i>F</i>^2^ against ALL reflections. The weighted <i>R</i>-factor
<i>wR</i> and goodness of fit <i>S</i> are based on <i>F</i>^2^, conventional
<i>R</i>-factors <i>R</i> are based on <i>F</i>, with <i>F</i> set to zero for
negative <i>F</i>^2^. The threshold expression of <i>F</i>^2^ >
\s(<i>F</i>^2^) is used only for calculating <i>R</i>-factors(gt) <i>etc</i>.
and is not relevant to the choice of reflections for refinement.
<i>R</i>-factors based on <i>F</i>^2^ are statistically about twice as large
as those based on <i>F</i>, and <i>R</i>- factors based on ALL data will be
even larger.
;
_reflns_number_total     1982
_reflns_number_gt     1909
_reflns_threshold_expression     I>2\s(I)
_refine_ls_structure_factor_coef     Fsqd
_refine_ls_matrix_type     full
_refine_ls_R_factor_all     0.0212
_refine_ls_R_factor_gt     0.0202
_refine_ls_wR_factor_gt     0.0507
_refine_ls_wR_factor_ref     0.0513
_refine_ls_goodness_of_fit_ref     1.067
_refine_ls_restrained_S_all     1.067
_refine_ls_number_reflns     1982
_refine_ls_number_parameters     144
_refine_ls_number_restraints     0
_refine_ls_hydrogen_treatment     refall
_refine_ls_weighting_scheme     calc
_refine_ls_weighting_details
         'calc w=1/[\s^2^(Fo^2^)+(0.0187P)^2^+0.3796P] where P=(Fo^2^+2Fc^2^)/3'
_atom_sites_solution_hydrogens     difmap
_atom_sites_solution_primary     direct
_atom_sites_solution_secondary     difmap
_refine_ls_shift/su_max     0.001
_refine_ls_shift/su_mean     0.000
_refine_diff_density_max     0.363
_refine_diff_density_min     -0.180
_refine_ls_extinction_method     none
_refine_ls_extinction_coef     ?
loop_
    _atom_type_symbol
    _atom_type_description
    _atom_type_scat_dispersion_real
    _atom_type_scat_dispersion_imag
    _atom_type_scat_source
    'C' 'C' 0.0033 0.0016
                         'International Tables Vol C Tables 4.2.6.8 and 6.1.1.4'
    'H' 'H' 0.0000 0.0000
                         'International Tables Vol C Tables 4.2.6.8 and 6.1.1.4'
    'N' 'N' 0.0061 0.0033
                         'International Tables Vol C Tables 4.2.6.8 and 6.1.1.4'
    'O' 'O' 0.0106 0.0060
                         'International Tables Vol C Tables 4.2.6.8 and 6.1.1.4'
    'Cl' 'Cl' 0.1484 0.1585
                         'International Tables Vol C Tables 4.2.6.8 and 6.1.1.4'
_computing_data_collection
;
COLLECT (Nonius, 1998)
;
_computing_cell_refinement
;
DENZO (Otwinowski & Minor, 1997)
;
_computing_data_reduction
;
DENZO (Otwinowski & Minor, 1997)
;
_computing_structure_solution
;
SHELXS97 (Sheldrick, 2008)
;
_computing_structure_refinement
;
SHELXL97 (Sheldrick, 2008)
;
_computing_molecular_graphics
;
ORTEP-3 for Windows (Farrugia, 2012) and Mercury (Macrae et al.,
2008)
;
_computing_publication_material
;
SHELXL97 (Sheldrick, 2008)
;
loop_
    _atom_site_type_symbol
    _atom_site_label
    _atom_site_fract_x
    _atom_site_fract_y
    _atom_site_fract_z
    _atom_site_U_iso_or_equiv
    _atom_site_adp_type
    _atom_site_calc_flag
    _atom_site_refinement_flags
    _atom_site_occupancy
    _atom_site_symmetry_multiplicity
    _atom_site_disorder_assembly
    _atom_site_disorder_group
    Cl Cl1 0.58896(4) 0.397515(17) 0.60904(3) 0.01933(8) Uani d . 1 1 . .
    Cl Cl2 1.00866(4) 0.453542(17) 0.83711(3) 0.01976(8) Uani d . 1 1 . .
    O O1 1.06874(14) 0.38479(5) 0.48067(9) 0.02086(18) Uani d . 1 1 . .
    N N1 1.05601(15) 0.28336(6) 0.65192(10) 0.01611(18) Uani d . 1 1 . .
    C C1 1.20371(19) 0.22440(7) 0.60412(13) 0.0191(2) Uani d . 1 1 . .
    H H1B 1.333(2) 0.2132(9) 0.6929(16) 0.023(3) Uiso d . 1 1 . .
    H H1A 1.254(2) 0.2541(9) 0.5296(16) 0.021(3) Uiso d . 1 1 . .
    C C2 1.0825(2) 0.14060(7) 0.54290(13) 0.0187(2) Uani d . 1 1 . .
    H H2B 0.959(2) 0.1519(9) 0.4527(17) 0.023(3) Uiso d . 1 1 . .
    H H2A 1.189(2) 0.1027(9) 0.5171(17) 0.026(4) Uiso d . 1 1 . .
    C C3 0.99241(19) 0.09891(7) 0.65911(13) 0.0185(2) Uani d . 1 1 . .
    H H3B 0.910(2) 0.0471(9) 0.6184(15) 0.019(3) Uiso d . 1 1 . .
    H H3A 1.119(2) 0.0834(9) 0.7476(16) 0.022(3) Uiso d . 1 1 . .
    C C4 0.84334(18) 0.16225(7) 0.70759(12) 0.0170(2) Uani d . 1 1 . .
    H H4B 0.713(2) 0.1755(9) 0.6231(15) 0.019(3) Uiso d . 1 1 . .
    H H4A 0.792(2) 0.1379(9) 0.7849(16) 0.022(3) Uiso d . 1 1 . .
    C C5 0.96872(19) 0.24606(7) 0.76638(12) 0.0167(2) Uani d . 1 1 . .
    H H5B 1.098(2) 0.2349(9) 0.8562(15) 0.018(3) Uiso d . 1 1 . .
    H H5A 0.875(2) 0.2867(9) 0.7911(15) 0.018(3) Uiso d . 1 1 . .
    C C6 1.00703(17) 0.36088(7) 0.58641(11) 0.0140(2) Uani d . 1 1 . .
    C C7 0.87376(17) 0.42766(7) 0.64343(11) 0.0141(2) Uani d . 1 1 . .
    H H7 0.874(2) 0.4785(8) 0.5911(14) 0.013(3) Uiso d . 1 1 . .
loop_
    _atom_site_aniso_label
    _atom_site_aniso_U_11
    _atom_site_aniso_U_22
    _atom_site_aniso_U_33
    _atom_site_aniso_U_12
    _atom_site_aniso_U_13
    _atom_site_aniso_U_23
    Cl1 0.01372(13) 0.02241(14) 0.02175(14) -0.00113(10) 0.00559(10)
                                                                    -0.00364(10)
    Cl2 0.02030(14) 0.01973(14) 0.01757(13) -0.00162(10) 0.00382(10) -0.00656(9)
    O1 0.0272(4) 0.0187(4) 0.0225(4) 0.0016(3) 0.0162(3) 0.0043(3)
    N1 0.0203(4) 0.0119(4) 0.0204(4) 0.0008(3) 0.0126(4) 0.0009(3)
    C1 0.0189(5) 0.0149(5) 0.0278(6) 0.0014(4) 0.0136(5) 0.0003(4)
    C2 0.0213(5) 0.0154(5) 0.0218(5) 0.0021(4) 0.0103(4) -0.0008(4)
    C3 0.0214(5) 0.0125(5) 0.0214(5) -0.0016(4) 0.0065(4) 0.0003(4)
    C4 0.0181(5) 0.0167(5) 0.0173(5) -0.0017(4) 0.0071(4) 0.0027(4)
    C5 0.0226(5) 0.0142(5) 0.0160(5) 0.0003(4) 0.0101(4) 0.0020(4)
    C6 0.0137(5) 0.0138(5) 0.0152(5) -0.0025(4) 0.0054(4) -0.0012(4)
    C7 0.0150(5) 0.0136(5) 0.0146(5) -0.0014(4) 0.0057(4) -0.0004(4)
_geom_special_details
;
All e.s.d.'s (except the e.s.d. in the dihedral angle between two l.s. planes)
are estimated using the full covariance matrix. The cell e.s.d.'s are taken
into account individually in the estimation of e.s.d.'s in distances, angles
and torsion angles; correlations between e.s.d.'s in cell parameters are only
used when they are defined by crystal symmetry. An approximate (isotropic)
treatment of cell e.s.d.'s is used for estimating e.s.d.'s involving l.s.
planes.
;
loop_
    _geom_bond_atom_site_label_1
    _geom_bond_atom_site_label_2
    _geom_bond_site_symmetry_2
    _geom_bond_distance
    _geom_bond_publ_flag
    Cl1 C7 . 1.7786(10) ?
    Cl2 C7 . 1.7823(10) ?
    O1 C6 . 1.2328(13) ?
    N1 C6 . 1.3383(14) ?
    N1 C5 . 1.4726(13) ?
    N1 C1 . 1.4731(13) ?
    C1 C2 . 1.5208(15) ?
    C1 H1B . 0.973(15) ?
    C1 H1A . 0.971(14) ?
    C2 C3 . 1.5249(15) ?
    C2 H2B . 0.960(15) ?
    C2 H2A . 0.977(15) ?
    C3 C4 . 1.5254(15) ?
    C3 H3B . 0.966(14) ?
    C3 H3A . 0.974(15) ?
    C4 C5 . 1.5264(15) ?
    C4 H4B . 0.961(14) ?
    C4 H4A . 0.961(14) ?
    C5 H5B . 0.980(14) ?
    C5 H5A . 0.942(14) ?
    C6 C7 . 1.5332(14) ?
    C7 H7 . 0.927(13) ?
loop_
    _geom_angle_atom_site_label_1
    _geom_angle_atom_site_label_2
    _geom_angle_atom_site_label_3
    _geom_angle_site_symmetry_1
    _geom_angle_site_symmetry_3
    _geom_angle
    _geom_angle_publ_flag
    C6 N1 C5 . . 126.95(9) ?
    C6 N1 C1 . . 119.41(9) ?
    C5 N1 C1 . . 113.57(8) ?
    N1 C1 C2 . . 110.77(9) ?
    N1 C1 H1B . . 106.7(8) ?
    C2 C1 H1B . . 110.4(8) ?
    N1 C1 H1A . . 108.1(8) ?
    C2 C1 H1A . . 112.0(8) ?
    H1B C1 H1A . . 108.8(12) ?
    C1 C2 C3 . . 110.46(9) ?
    C1 C2 H2B . . 109.9(9) ?
    C3 C2 H2B . . 109.0(8) ?
    C1 C2 H2A . . 107.8(8) ?
    C3 C2 H2A . . 111.4(8) ?
    H2B C2 H2A . . 108.3(12) ?
    C2 C3 C4 . . 110.35(9) ?
    C2 C3 H3B . . 110.4(8) ?
    C4 C3 H3B . . 110.3(8) ?
    C2 C3 H3A . . 108.8(8) ?
    C4 C3 H3A . . 108.4(8) ?
    H3B C3 H3A . . 108.6(11) ?
    C3 C4 C5 . . 110.99(9) ?
    C3 C4 H4B . . 109.7(8) ?
    C5 C4 H4B . . 108.7(8) ?
    C3 C4 H4A . . 111.2(8) ?
    C5 C4 H4A . . 108.9(8) ?
    H4B C4 H4A . . 107.2(11) ?
    N1 C5 C4 . . 110.02(9) ?
    N1 C5 H5B . . 106.9(8) ?
    C4 C5 H5B . . 110.5(8) ?
    N1 C5 H5A . . 109.2(8) ?
    C4 C5 H5A . . 111.4(8) ?
    H5B C5 H5A . . 108.8(11) ?
    O1 C6 N1 . . 123.54(10) ?
    O1 C6 C7 . . 115.35(9) ?
    N1 C6 C7 . . 121.09(9) ?
    C6 C7 Cl1 . . 113.17(7) ?
    C6 C7 Cl2 . . 111.88(7) ?
    Cl1 C7 Cl2 . . 111.30(5) ?
    C6 C7 H7 . . 107.1(8) ?
    Cl1 C7 H7 . . 107.6(8) ?
    Cl2 C7 H7 . . 105.4(8) ?
loop_
    _geom_hbond_atom_site_label_D
    _geom_hbond_atom_site_label_H
    _geom_hbond_atom_site_label_A
    _geom_hbond_site_symmetry_D
    _geom_hbond_site_symmetry_H
    _geom_hbond_site_symmetry_A
    _geom_hbond_distance_DH
    _geom_hbond_distance_HA
    _geom_hbond_distance_DA
    _geom_hbond_angle_DHA
    _geom_hbond_publ_flag
    C7 H7 O1 . . 3_766 0.927(13) 2.286(12) 3.1931(13) 166.0(10)
                                                             yes
_iucr_refine_instructions_details
;
TITL p21n in P2(1)/n
CELL 0.71073   6.2972  15.4896   9.3709  90.000 108.920  90.000
ZERR    4.00   0.0001   0.0002   0.0002   0.000   0.001   0.000
LATT  1
SYMM 0.5-X, 0.5+Y, 0.5-Z
SFAC C H N O CL
UNIT 28 44 4 4 8
L.S. 8
BOND $H
FMAP 2
rem ACTA
OMIT 6 0 0
PLAN 20
TEMP -140
SIZE 0.06 0.05 0.05
REM  COLOR:colourless
WGHT    0.018700    0.379600
FVAR       0.49478
CL1   5    0.588960    0.397515    0.609042    11.00000    0.01372    0.02241 =
         0.02175   -0.00364    0.00559   -0.00113
CL2   5    1.008662    0.453542    0.837110    11.00000    0.02030    0.01973 =
         0.01757   -0.00656    0.00382   -0.00162
O1    4    1.068736    0.384791    0.480672    11.00000    0.02720    0.01873 =
         0.02252    0.00431    0.01615    0.00162
N1    3    1.056007    0.283357    0.651923    11.00000    0.02029    0.01194 =
         0.02042    0.00094    0.01256    0.00079
C1    1    1.203713    0.224402    0.604118    11.00000    0.01886    0.01486 =
         0.02782    0.00030    0.01361    0.00143
H1B   2    1.333038    0.213163    0.692892    11.00000    0.02302
H1A   2    1.254034    0.254111    0.529644    11.00000    0.02121
C2    1    1.082491    0.140602    0.542903    11.00000    0.02125    0.01535 =
         0.02179   -0.00083    0.01033    0.00209
H2B   2    0.959413    0.151903    0.452678    11.00000    0.02295
H2A   2    1.188695    0.102732    0.517093    11.00000    0.02601
C3    1    0.992407    0.098912    0.659108    11.00000    0.02140    0.01245 =
         0.02140    0.00028    0.00654   -0.00164
H3B   2    0.909630    0.047077    0.618407    11.00000    0.01921
H3A   2    1.118603    0.083440    0.747596    11.00000    0.02229
C4    1    0.843340    0.162254    0.707591    11.00000    0.01810    0.01674 =
         0.01727    0.00267    0.00715   -0.00169
H4B   2    0.712550    0.175451    0.623116    11.00000    0.01906
H4A   2    0.791973    0.137874    0.784889    11.00000    0.02216
C5    1    0.968720    0.246061    0.766384    11.00000    0.02262    0.01416 =
         0.01597    0.00200    0.01012    0.00028
H5B   2    1.098490    0.234900    0.856181    11.00000    0.01792
H5A   2    0.875012    0.286720    0.791074    11.00000    0.01797
C6    1    1.007030    0.360878    0.586413    11.00000    0.01366    0.01376 =
         0.01516   -0.00123    0.00540   -0.00251
C7    1    0.873761    0.427664    0.643426    11.00000    0.01498    0.01358 =
         0.01457   -0.00041    0.00573   -0.00135
H7    2    0.874046    0.478476    0.591127    11.00000    0.01320
HKLF 4
REM  p21n in P2(1)/n
REM R1 =  0.0202 for   1909 Fo > 4sig(Fo)  and  0.0212 for all   1982 data
REM    144 parameters refined using      0 restraints
END
WGHT      0.0187      0.3787
REM Highest difference peak  0.363,  deepest hole -0.180,  1-sigma level  0.039
Q1    1   0.9336  0.3894  0.6174  11.00000  0.05    0.36
Q2    1   0.9157  0.2013  0.7305  11.00000  0.05    0.34
Q3    1   1.1392  0.1823  0.5742  11.00000  0.05    0.30
Q4    1   0.9242  0.1351  0.6837  11.00000  0.05    0.29
Q5    1   1.0331  0.1217  0.6010  11.00000  0.05    0.28
Q6    1   0.9975  0.3163  0.6069  11.00000  0.05    0.27
Q7    1   1.1292  0.2607  0.6309  11.00000  0.05    0.27
Q8    1   1.0045  0.2657  0.7008  11.00000  0.05    0.25
Q9    1   0.7506  0.4147  0.6384  11.00000  0.05    0.19
Q10   1   0.9950  0.3652  0.5175  11.00000  0.05    0.16
Q11   1   1.0826  0.3858  0.5694  11.00000  0.05    0.15
Q12   1   0.9167  0.4350  0.7185  11.00000  0.05    0.13
Q13   1   0.6153  0.3623  0.6814  11.00000  0.05    0.11
Q14   1   0.7572  0.2879  0.7588  11.00000  0.05    0.11
Q15   1   1.0618  0.0965  0.7046  11.00000  0.05    0.11
Q16   1   0.6576  0.1821  0.5570  11.00000  0.05    0.11
Q17   1   1.1423  0.4297  0.8550  11.00000  0.05    0.10
Q18   1   1.0999  0.3620  0.4612  11.00000  0.05    0.10
Q19   1   1.0697  0.3489  0.4836  11.00000  0.05    0.10
Q20   1   0.9890  0.4067  0.4479  11.00000  0.05    0.10
;
data_New_Global_Publ_Block
_journal_date_recd_electronic     2014-12-07
_journal_date_accepted     2014-12-10
_journal_name_full     'Acta Crystallographica, Section E'
_journal_year     2015
_journal_volume     71
_journal_issue      1
_journal_page_first     o47
_journal_page_last     o47
_journal_paper_category     HO
_journal_paper_doi     10.1107/S205698901402708X
_journal_coeditor_code     HB7336
_publ_contact_author_name     'Wolfgang Imhof'
_publ_contact_author_address
;
University Koblenz-Landau
Institute for Integrated Natural Sciences
Universit\"atsstrasse 1
56070 Koblenz
Germany
;
_publ_contact_author_email     'Imhof@uni-koblenz.de'
_publ_contact_author_fax     '++49-261-2872251'
_publ_contact_author_phone     '++49-261-2872259'
_publ_section_title
;
Crystal structure of 2,2-dichloro-1-(piperidin-1-yl)ethanone
;
loop_
    _publ_author_name
    _publ_author_footnote
    _publ_author_address
    'Schwierz, Markus' .
;
University Koblenz-Landau
Institute for Integrated Natural Sciences
Universit\"atsstrasse 1
56070 Koblenz
Germany
;
    'G\"orls, Helmar' .
;
Friedrich-Schiller-University Jena
Institute of Inorganic and Analytical Chemistry
Humboldtstrasse 8
07743 Jena, Germany
;
    'Imhof, Wolfgang' .
;
University Koblenz-Landau
Institute for Integrated Natural Sciences
Universit\"atsstrasse 1
56070 Koblenz
Germany
;
