# Supplementary material for: Crystal structure of 2,2-di­chloro-1-(piperidin-1-yl)ethanone
Source: Acta Crystallogr E Crystallogr Commun. 2015 Jan 1;71(Pt 1):o47. doi: 10.1107/S205698901402708X (PMC4331879; doi:10.1107/S205698901402708X)
Supplement: Supplementary file 2 [file e-71-00o47-Isup2.hkl]

# 
# h,k,l, Fc-squared, Fo-squared, sigma(Fo-squared) and status flag 
# 
data_I
_shelx_title ' p21n in P2(1)/n' 
_shelx_refln_list_code          4 
_shelx_F_calc_maximum       87.61 
_exptl_crystal_F_000       408.00 
_reflns_d_resolution_high  0.7698 
 
loop_ 
 _symmetry_equiv_pos_as_xyz 
 'x, y, z' 
 '-x+1/2, y+1/2, -z+1/2' 
 '-x, -y, -z' 
 'x-1/2, -y-1/2, z-1/2' 
 
_cell_length_a     6.2972 
_cell_length_b    15.4896 
_cell_length_c     9.3709 
_cell_angle_alpha  90.000 
_cell_angle_beta  108.920 
_cell_angle_gamma  90.000 
 
_shelx_F_squared_multiplier     1.000 
 
loop_ 
 _refln_index_h 
 _refln_index_k 
 _refln_index_l 
 _refln_F_squared_calc 
 _refln_F_squared_meas 
 _refln_F_squared_sigma 
 _refln_observed_status 
   4   0   0      196.11      192.76      3.00 o 
   1   1   0      746.49      751.48      6.50 o 
   2   1   0     2005.81     2057.72     17.03 o 
   3   1   0     1803.84     1789.72     14.93 o 
   4   1   0     1015.60      990.17     10.05 o 
   5   1   0     1316.12     1320.15     15.14 o 
   6   1   0       94.59       94.63      1.54 o 
   7   1   0      630.62      618.19     12.49 o 
   0   2   0        7.20       10.87      0.25 o 
   1   2   0      583.87      554.56      5.52 o 
   2   2   0     1631.14     1589.87     13.73 o 
   3   2   0      587.10      594.51      5.31 o 
   4   2   0       56.14       57.08      0.77 o 
   5   2   0       15.58       12.22      1.01 o 
   6   2   0       72.24       67.16      1.26 o 
   7   2   0      624.29      621.18     13.82 o 
   1   3   0     2360.39     2259.36     26.38 o 
   2   3   0     1422.42     1433.16     14.14 o 
   3   3   0       11.78       22.16      0.44 o 
   4   3   0     1713.95     1723.17     17.24 o 
   5   3   0       22.13       16.91      0.92 o 
   6   3   0       13.21       15.76      1.51 o 
   7   3   0       31.58       34.44      2.07 o 
   0   4   0     4083.74     4114.80    126.02 o 
   1   4   0      762.27      772.31      8.59 o 
   2   4   0      641.27      665.00      7.06 o 
   3   4   0      599.29      636.64      6.54 o 
   4   4   0      915.66      915.82      9.36 o 
   5   4   0       46.74       41.35      0.73 o 
   6   4   0      524.80      543.39      8.38 o 
   7   4   0      119.98      121.01      3.62 o 
   1   5   0     2283.85     2242.54     26.16 o 
   2   5   0      108.80      120.04      1.40 o 
   3   5   0      200.37      206.23      2.81 o 
   4   5   0      229.16      241.36      2.96 o 
   5   5   0      330.98      326.90      4.85 o 
   6   5   0       60.36       58.82      1.77 o 
   7   5   0      101.35       91.76      2.96 o 
   0   6   0     5894.78     5841.57    103.39 o 
   1   6   0        1.08        1.11      0.27 o 
   2   6   0     1207.66     1243.84     12.39 o 
   3   6   0      918.05      943.36      8.82 o 
   4   6   0        2.39        1.50      0.42 o 
   5   6   0      234.38      238.08      3.59 o 
   6   6   0      177.33      180.40      3.47 o 
   7   6   0       16.34       16.49      2.81 o 
   1   7   0      467.95      506.59      4.89 o 
   2   7   0     2371.74     2393.33     22.46 o 
   3   7   0        0.39        0.85      0.50 o 
   4   7   0      227.01      220.37      2.95 o 
   5   7   0       21.42       25.57      0.69 o 
   6   7   0      106.07       98.38      4.78 o 
   7   7   0       42.38       39.87      1.89 o 
   0   8   0      570.36      619.57      7.96 o 
   1   8   0     1101.49     1155.29     10.95 o 
   2   8   0       66.52       80.82      0.92 o 
   3   8   0      128.16      119.65      3.45 o 
   4   8   0       71.18       68.02      3.65 o 
   5   8   0       30.19       24.85      2.61 o 
   6   8   0      401.46      411.16      9.98 o 
   7   8   0       39.48       35.92      4.70 o 
   1   9   0     1525.05     1453.24     13.77 o 
   2   9   0       12.87       12.04      0.33 o 
   3   9   0      342.83      336.99      4.44 o 
   4   9   0       19.33       14.97      0.80 o 
   5   9   0       88.14       87.75      4.72 o 
   6   9   0        1.29        3.41      1.39 o 
   0  10   0       69.71       72.86      1.27 o 
   1  10   0       25.21       25.06      0.37 o 
   2  10   0      208.75      204.00      3.01 o 
   3  10   0      196.64      190.80      2.62 o 
   4  10   0     1071.52     1094.45     18.14 o 
   5  10   0       52.26       44.27      1.48 o 
   6  10   0     1136.43     1178.15     36.45 o 
   1  11   0     2959.09     2982.73     29.37 o 
   2  11   0     1494.60     1465.37     16.39 o 
   3  11   0     1460.99     1442.20     19.04 o 
   4  11   0      315.12      321.21     11.32 o 
   5  11   0      139.95      146.88      4.34 o 
   6  11   0        2.36        5.95      2.08 o 
   0  12   0      590.60      607.21      8.11 o 
   1  12   0       12.90       16.28      0.75 o 
   2  12   0      750.80      778.06      8.97 o 
   3  12   0      368.54      372.01      5.29 o 
   4  12   0      500.53      479.86     10.45 o 
   5  12   0       66.88       64.24      2.44 o 
   6  12   0       37.35       32.68      1.95 o 
   1  13   0      247.45      234.58      6.99 o 
   2  13   0       10.64       13.47      0.66 o 
   3  13   0      166.12      179.82      4.64 o 
   4  13   0        1.13        2.24      0.44 o 
   5  13   0      440.36      455.29     15.00 o 
   0  14   0      513.51      529.90     10.31 o 
   1  14   0       47.35       47.48      2.42 o 
   2  14   0      482.74      491.35      6.33 o 
   3  14   0       75.45       67.05      1.91 o 
   4  14   0       32.45       33.55      6.37 o 
   5  14   0       80.75       84.40      9.09 o 
   1  15   0      570.53      562.95      7.72 o 
   2  15   0       25.32       27.90      1.06 o 
   3  15   0       50.42       56.54      1.79 o 
   4  15   0        4.23        8.97      1.12 o 
   5  15   0       47.33       43.14      2.21 o 
   0  16   0      393.93      386.54     10.97 o 
   1  16   0        0.90        1.01      0.30 o 
   2  16   0        9.50        7.19      1.00 o 
   3  16   0        7.75        5.98      3.98 o 
   4  16   0        8.66        8.77      0.92 o 
   1  17   0       55.24       62.93      1.90 o 
   2  17   0      446.00      450.39     13.93 o 
   3  17   0        8.37       10.21      1.43 o 
   4  17   0      259.37      277.40      9.74 o 
   0  18   0      398.31      397.95     19.24 o 
   1  18   0        0.96        0.69      1.23 o 
   2  18   0       11.70        7.87      1.10 o 
   3  18   0       48.32       50.25      3.41 o 
   1  19   0        1.49        3.56      0.94 o 
   2  19   0       14.06       10.01      2.45 o 
   0  20   0      509.35      513.22     17.52 o 
  -7   0   1      149.86      150.25      4.62 o 
  -5   0   1      314.23      292.54      5.39 o 
  -3   0   1     1190.30     1187.62     15.28 o 
  -1   0   1        1.14        2.37      0.13 o 
   1   0   1     3562.61     3558.78     76.87 o 
   3   0   1      284.31      314.58      4.27 o 
   5   0   1        3.21        2.26      0.24 o 
   7   0   1      135.72      139.52      8.01 o 
  -7   1   1        9.91        9.94      1.42 o 
  -6   1   1      295.82      309.81      4.34 o 
  -5   1   1      221.23      233.80      3.06 o 
  -4   1   1      169.64      165.95      2.28 o 
  -3   1   1      457.07      467.02      4.58 o 
  -2   1   1      505.00      526.53      4.50 o 
  -1   1   1     3676.68     3428.97     74.35 o 
   0   1   1      561.48      569.69      6.27 o 
   1   1   1     6928.62     6655.33    203.22 o 
   2   1   1      340.17      323.64      3.04 o 
   3   1   1      117.44      127.53      1.70 o 
   4   1   1     1954.69     1905.60     18.99 o 
   5   1   1      903.21      887.45      9.23 o 
   6   1   1      856.88      871.75     10.11 o 
   7   1   1      339.93      337.45      9.56 o 
  -7   2   1      119.86      115.40      4.58 o 
  -6   2   1       93.29       97.82      1.56 o 
  -5   2   1       89.85       90.19      1.33 o 
  -4   2   1      859.18      847.46      9.11 o 
  -3   2   1      590.68      603.78      5.41 o 
  -2   2   1       74.17       63.45      0.62 o 
  -1   2   1     3538.96     3465.03     74.82 o 
   0   2   1     1711.34     1668.03     25.66 o 
   1   2   1      430.31      436.37      4.65 o 
   2   2   1     5119.53     5064.75     59.03 o 
   3   2   1       78.15       73.95      0.80 o 
   4   2   1      708.31      729.74      7.50 o 
   5   2   1      108.78      112.77      1.54 o 
   6   2   1       54.49       53.37      1.79 o 
   7   2   1       46.83       46.53      1.50 o 
  -7   3   1      472.62      478.87     10.59 o 
  -6   3   1       12.18       13.26      0.72 o 
  -5   3   1     1055.92     1032.24     12.71 o 
  -4   3   1      205.46      229.95      2.65 o 
  -3   3   1     1531.90     1499.38     12.61 o 
  -2   3   1     4264.48     4254.82     36.29 o 
  -1   3   1     1727.96     1625.30     13.42 o 
   0   3   1     1031.92     1040.60     10.76 o 
   1   3   1      784.20      769.71      8.58 o 
   2   3   1      344.27      322.98      3.18 o 
   3   3   1        0.19        0.32      0.11 o 
   4   3   1      110.94      110.41      2.06 o 
   5   3   1      468.16      451.31      5.48 o 
   6   3   1       44.02       43.67      1.82 o 
   7   3   1      918.44      882.48     23.27 o 
  -7   4   1      362.18      355.06      9.28 o 
  -6   4   1      107.32      101.50      1.97 o 
  -5   4   1      185.85      186.21      2.48 o 
  -4   4   1       10.43       11.70      0.49 o 
  -3   4   1       63.01       68.95      0.68 o 
  -2   4   1       29.38       22.75      0.39 o 
  -1   4   1        8.60        7.65      0.13 o 
   1   4   1     4022.98     4096.31     47.71 o 
   2   4   1      549.35      525.71      5.32 o 
   3   4   1     1734.43     1822.32     16.49 o 
   4   4   1       79.04       66.51      1.34 o 
   5   4   1      342.65      339.40      4.48 o 
   6   4   1       68.73       65.13      1.44 o 
   7   4   1       73.27       67.73      2.30 o 
  -7   5   1       46.28       39.95      1.95 o 
  -6   5   1      317.35      316.08      5.30 o 
  -5   5   1      460.33      466.46      6.50 o 
  -4   5   1      112.25      120.22      2.12 o 
  -3   5   1     3257.72     3245.26     29.17 o 
  -2   5   1      346.22      315.67      2.85 o 
  -1   5   1     3985.95     3910.81     42.46 o 
   0   5   1     3335.30     3286.80     38.10 o 
   1   5   1     3080.47     3086.16     38.95 o 
   2   5   1        2.98        4.11      0.59 o 
   3   5   1      180.52      180.91      2.81 o 
   4   5   1      506.01      488.99      6.65 o 
   5   5   1      109.55      105.92      1.88 o 
   6   5   1      209.19      206.62      8.45 o 
   7   5   1       48.17       52.24      3.53 o 
  -7   6   1      157.13      160.46      4.47 o 
  -6   6   1      544.81      532.35     13.64 o 
  -5   6   1        9.01        7.13      1.18 o 
  -4   6   1     1339.69     1351.08     16.23 o 
  -3   6   1      883.72      872.62      8.18 o 
  -2   6   1     4124.37     4130.55     38.27 o 
  -1   6   1      459.86      436.56      3.86 o 
   0   6   1     1298.57     1316.25     12.91 o 
   1   6   1      384.84      393.79      4.22 o 
   2   6   1      110.76      122.06      1.35 o 
   3   6   1      308.82      305.43      7.39 o 
   4   6   1      174.92      181.24      2.65 o 
   5   6   1      388.26      392.45      6.02 o 
   6   6   1      248.55      259.87      5.91 o 
   7   6   1        6.23        6.39      0.67 o 
  -7   7   1      220.97      234.17      8.15 o 
  -6   7   1       52.49       51.71      1.71 o 
  -5   7   1       14.48       16.59      2.25 o 
  -4   7   1        7.70        5.84      0.46 o 
  -3   7   1       57.09       74.03      0.95 o 
  -2   7   1       28.71       26.21      0.31 o 
  -1   7   1     1390.49     1351.58     13.30 o 
   0   7   1        2.65        2.10      0.23 o 
   1   7   1      906.04      816.68      9.13 o 
   2   7   1        1.36        0.97      0.31 o 
   3   7   1      282.49      272.79      4.14 o 
   4   7   1     1571.50     1539.73     22.27 o 
   5   7   1       37.99       31.95      2.31 o 
   6   7   1      507.87      490.85     16.26 o 
   7   7   1       87.17       84.54      3.49 o 
  -7   8   1        0.41       -0.65      0.78 o 
  -6   8   1      667.94      661.53     16.37 o 
  -5   8   1        5.09        5.82      1.51 o 
  -4   8   1     5069.53     5023.36     58.95 o 
  -3   8   1       87.91       94.93      1.33 o 
  -2   8   1     2010.05     1949.43     16.83 o 
  -1   8   1      641.09      679.13      6.81 o 
   0   8   1        4.23        8.05      0.15 o 
   1   8   1      549.51      591.73      6.69 o 
   2   8   1      134.79      131.85      1.89 o 
   3   8   1      995.38     1027.25     14.88 o 
   4   8   1       38.38       36.71      0.93 o 
   5   8   1      766.65      777.92     15.65 o 
   6   8   1      544.44      571.99     17.14 o 
  -7   9   1       58.17       59.15      2.67 o 
  -6   9   1      297.41      306.04      8.45 o 
  -5   9   1        5.33        7.35      1.70 o 
  -4   9   1      233.13      232.22      3.39 o 
  -3   9   1        4.27        3.19      0.26 o 
  -2   9   1     2452.97     2468.29     22.08 o 
  -1   9   1      161.59      154.10      1.67 o 
   0   9   1     2501.43     2505.95     27.53 o 
   1   9   1     1642.65     1658.92     18.41 o 
   2   9   1      594.08      589.64      7.81 o 
   3   9   1     1007.46     1036.45     20.21 o 
   4   9   1      426.77      430.19      6.76 o 
   5   9   1      139.79      143.97      7.56 o 
   6   9   1       33.98       29.25      1.67 o 
  -6  10   1       39.66       40.49      4.86 o 
  -5  10   1      250.91      251.90      5.20 o 
  -4  10   1       61.07       59.77      1.23 o 
  -3  10   1        5.35        5.29      0.40 o 
  -2  10   1       12.77       12.26      0.37 o 
  -1  10   1       39.44       37.69      0.51 o 
   0  10   1      106.72      102.28      1.22 o 
   1  10   1        2.13        2.45      0.37 o 
   2  10   1      490.96      501.63      6.18 o 
   3  10   1     1001.35      999.56     13.39 o 
   4  10   1      279.47      281.53      5.01 o 
   5  10   1     1021.50     1001.35     24.80 o 
   6  10   1        2.00        1.05      0.66 o 
  -6  11   1      192.61      178.73     13.62 o 
  -5  11   1      106.29      101.71      4.29 o 
  -4  11   1       67.81       61.21      2.81 o 
  -3  11   1       94.47       96.55      2.20 o 
  -2  11   1      203.42      194.35      4.38 o 
  -1  11   1      510.08      488.13      5.29 o 
   0  11   1      774.60      761.91      7.70 o 
   1  11   1      321.79      312.43      4.01 o 
   2  11   1        1.92        2.52      0.26 o 
   3  11   1       17.93       17.33      1.37 o 
   4  11   1        7.73        7.54      1.37 o 
   5  11   1       45.43       38.49      1.92 o 
   6  11   1        8.19        8.22      1.04 o 
  -6  12   1      234.66      241.48      7.81 o 
  -5  12   1       17.61       21.88      1.37 o 
  -4  12   1     1068.81     1035.13     20.61 o 
  -3  12   1       76.54       71.47      1.99 o 
  -2  12   1     1656.91     1648.68     17.50 o 
  -1  12   1      221.98      223.73      3.83 o 
   0  12   1        3.00        2.60      0.48 o 
   1  12   1      124.47      109.63      1.44 o 
   2  12   1      230.37      203.45      3.76 o 
   3  12   1      257.08      238.28      4.30 o 
   4  12   1        1.50        0.81      0.37 o 
   5  12   1      188.68      196.51      6.64 o 
  -6  13   1      253.42      249.41     15.97 o 
  -5  13   1      167.72      175.09      9.86 o 
  -4  13   1       67.18       64.31      1.98 o 
  -3  13   1      150.50      146.89      4.96 o 
  -2  13   1        4.49        4.43      0.70 o 
  -1  13   1       58.72       61.34      0.96 o 
   0  13   1       50.79       49.56      1.23 o 
   1  13   1     1210.77     1213.07     12.94 o 
   2  13   1      219.69      214.01      3.06 o 
   3  13   1      581.81      589.07     12.14 o 
   4  13   1      271.48      272.42      7.45 o 
   5  13   1        3.17        5.26      0.84 o 
  -5  14   1       34.87       33.40      1.82 o 
  -4  14   1      511.56      521.74     12.83 o 
  -3  14   1      348.94      340.42     11.46 o 
  -2  14   1      256.82      251.77      3.90 o 
  -1  14   1     1455.20     1433.48     16.19 o 
   0  14   1      468.41      454.65      5.45 o 
   1  14   1      320.74      325.48      6.16 o 
   2  14   1       64.96       54.21      1.20 o 
   3  14   1      126.95      107.70      2.67 o 
   4  14   1       84.54       87.67      3.00 o 
   5  14   1      255.56      251.14     10.80 o 
  -5  15   1      341.55      370.73     12.19 o 
  -4  15   1       28.72       32.46      3.43 o 
  -3  15   1      456.35      449.49      9.87 o 
  -2  15   1      430.81      441.27      7.24 o 
  -1  15   1      115.84      118.27      1.96 o 
   0  15   1       10.36       10.53      0.42 o 
   1  15   1       10.84       15.48      0.65 o 
   2  15   1      240.91      232.73      4.43 o 
   3  15   1      261.03      271.30      7.83 o 
   4  15   1      529.52      525.99     18.16 o 
  -4  16   1       36.05       34.98      2.16 o 
  -3  16   1        1.26        0.65      0.40 o 
  -2  16   1        5.57        2.39      1.12 o 
  -1  16   1       26.33       31.45      1.06 o 
   0  16   1      119.51      126.49      2.72 o 
   1  16   1       19.20       22.48      1.88 o 
   2  16   1      948.23      975.51     37.99 o 
   3  16   1        7.98        5.79      1.70 o 
   4  16   1      290.08      280.24     10.04 o 
  -4  17   1       25.83       30.47      3.29 o 
  -3  17   1      558.97      570.11     18.90 o 
  -2  17   1        0.00        0.83      0.80 o 
  -1  17   1       98.42       93.86      4.11 o 
   0  17   1        1.86        2.16      0.31 o 
   1  17   1       15.17       15.67      0.71 o 
   2  17   1        1.28        4.54      2.78 o 
   3  17   1        2.35        3.12      1.57 o 
  -3  18   1       76.88       77.07      5.53 o 
  -2  18   1       18.31       14.45      0.87 o 
  -1  18   1      111.88      111.12      2.86 o 
   0  18   1      263.64      263.85     12.81 o 
   1  18   1       66.03       70.29      3.12 o 
   2  18   1      611.68      614.61     20.39 o 
   3  18   1       16.12       24.37      4.41 o 
  -2  19   1      174.06      174.17      6.19 o 
  -1  19   1      169.84      169.22      5.68 o 
   0  19   1        6.00        7.09      0.64 o 
   1  19   1       35.96       32.19      3.57 o 
   2  19   1      275.87      296.79     12.56 o 
   0  20   1        0.79        1.31      0.57 o 
  -8   0   2     1191.96     1236.77     53.35 o 
  -6   0   2      441.37      433.45      8.73 o 
  -4   0   2       52.20       55.49      0.87 o 
  -2   0   2      597.41      608.50      7.96 o 
   0   0   2      237.75      217.27      6.94 o 
   2   0   2     1709.24     1746.35     28.37 o 
   4   0   2     1369.49     1346.74     19.14 o 
   6   0   2      654.51      629.79     10.80 o 
  -8   1   2       30.67       30.48      4.25 o 
  -7   1   2       82.79       79.37      2.16 o 
  -6   1   2      304.34      297.95      4.26 o 
  -5   1   2      147.92      155.89      3.97 o 
  -4   1   2      497.52      504.12      4.47 o 
  -3   1   2     3000.21     2954.65     23.62 o 
  -2   1   2     1122.10     1135.17      9.91 o 
  -1   1   2     2595.92     2462.72     26.82 o 
   1   1   2      582.55      612.14      6.21 o 
   2   1   2     1746.33     1885.33     16.92 o 
   3   1   2      748.33      767.92      7.14 o 
   4   1   2       23.18       21.04      0.92 o 
   5   1   2       37.31       38.04      0.97 o 
   6   1   2       83.39       86.35      1.47 o 
   7   1   2      110.46      120.30      5.13 o 
  -8   2   2      186.59      194.04      7.54 o 
  -7   2   2      101.10       93.11      2.93 o 
  -6   2   2      420.94      412.41      7.36 o 
  -5   2   2       64.34       63.59      1.28 o 
  -4   2   2      259.45      251.91      2.45 o 
  -3   2   2      158.24      139.65      1.22 o 
  -2   2   2      505.94      517.98      4.62 o 
  -1   2   2     3096.36     3098.69     31.66 o 
   0   2   2       25.63       25.54      0.36 o 
   1   2   2     5981.31     5852.25     80.06 o 
   2   2   2      168.95      194.08      1.90 o 
   3   2   2      152.25      163.30      1.65 o 
   4   2   2       61.46       57.12      1.43 o 
   5   2   2      125.02      124.33      2.77 o 
   6   2   2       20.11       17.87      0.91 o 
   7   2   2       62.49       60.91      7.01 o 
  -7   3   2      522.75      533.68      8.46 o 
  -6   3   2      472.86      488.20      9.33 o 
  -5   3   2      175.93      173.28      2.40 o 
  -4   3   2     3096.98     3084.98     27.91 o 
  -3   3   2       47.90       49.77      0.51 o 
  -2   3   2      173.61      173.17      1.69 o 
  -1   3   2      401.31      392.69      3.79 o 
   0   3   2      719.09      667.72      7.43 o 
   1   3   2      664.32      697.79      7.81 o 
   2   3   2      540.73      552.58      5.61 o 
   3   3   2      176.72      185.67      1.97 o 
   4   3   2      666.14      624.98      6.80 o 
   5   3   2      174.79      169.38      2.95 o 
   6   3   2      714.47      733.61     13.27 o 
   7   3   2        0.34        3.23      0.78 o 
  -7   4   2       10.18       12.87      0.78 o 
  -6   4   2      296.62      285.79      4.18 o 
  -5   4   2       44.59       48.81      2.36 o 
  -4   4   2      825.34      846.97      8.65 o 
  -3   4   2     3530.82     3750.80     32.27 o 
  -2   4   2     5462.50     5488.75     48.47 o 
  -1   4   2     7674.89     7583.78    231.16 o 
   0   4   2     3707.68     3687.24     40.03 o 
   1   4   2     3088.81     3042.06     35.52 o 
   2   4   2      508.61      558.03      5.70 o 
   3   4   2     1792.93     1766.78     19.73 o 
   4   4   2      209.46      199.11      2.50 o 
   5   4   2      208.74      216.96      3.07 o 
   6   4   2        0.04        0.11      0.93 o 
   7   4   2       11.28       10.95      1.69 o 
  -7   5   2      224.29      224.70      6.05 o 
  -6   5   2      387.04      377.13      7.66 o 
  -5   5   2       15.22       20.02      1.65 o 
  -4   5   2      491.87      485.34      4.77 o 
  -3   5   2     1588.17     1641.41     14.30 o 
  -2   5   2      767.61      726.53      6.39 o 
  -1   5   2      143.76      135.92      1.32 o 
   0   5   2     1460.60     1417.34     14.63 o 
   1   5   2     2018.64     2148.81     23.64 o 
   2   5   2     3452.45     3536.87     41.70 o 
   3   5   2     3081.51     3097.35     39.30 o 
   4   5   2      903.29      911.35     11.20 o 
   5   5   2      218.05      233.70      6.67 o 
   6   5   2      302.17      299.93      6.94 o 
  -7   6   2      228.03      229.68      6.32 o 
  -6   6   2        7.07        6.07      0.56 o 
  -5   6   2     1290.40     1313.56     19.31 o 
  -4   6   2       13.33       18.99      0.55 o 
  -3   6   2      368.54      331.51      3.19 o 
  -2   6   2       13.35       24.08      0.30 o 
  -1   6   2       28.84       36.51      0.37 o 
   0   6   2       46.79       48.15      0.56 o 
   1   6   2       29.08       35.56      0.52 o 
   2   6   2     1360.82     1346.45     15.28 o 
   3   6   2      797.59      781.85     11.23 o 
   4   6   2      360.71      356.14      6.13 o 
   5   6   2     2183.62     2195.30     36.16 o 
   6   6   2       19.48       22.80      2.70 o 
  -7   7   2       20.92       15.85      2.31 o 
  -6   7   2      157.61      156.41     11.60 o 
  -5   7   2        0.03        0.15      1.00 o 
  -4   7   2       81.64       79.77      2.82 o 
  -3   7   2       16.75       23.31      0.36 o 
  -2   7   2      840.96      842.90      6.87 o 
  -1   7   2     1097.49     1110.42     10.02 o 
   0   7   2     5007.72     4989.38     62.57 o 
   1   7   2        8.96       12.15      0.77 o 
   2   7   2     3378.68     3421.00     40.30 o 
   3   7   2       10.05       10.85      1.51 o 
   4   7   2      843.80      838.97     14.19 o 
   5   7   2      146.25      148.38      3.49 o 
   6   7   2       32.38       26.17      1.42 o 
  -7   8   2      233.02      230.32      7.97 o 
  -6   8   2        8.18       10.52      0.94 o 
  -5   8   2      427.06      421.05      7.20 o 
  -4   8   2       77.88       77.08      2.29 o 
  -3   8   2       84.33       83.47      2.44 o 
  -2   8   2     1478.11     1457.41     12.65 o 
  -1   8   2      108.25      101.88      1.07 o 
   0   8   2     1084.83     1125.11     10.61 o 
   1   8   2       27.72       36.64      0.50 o 
   2   8   2       97.09      101.83      1.56 o 
   3   8   2      252.62      238.10      3.84 o 
   4   8   2      100.48      102.17      4.78 o 
   5   8   2      116.45      125.64      3.12 o 
   6   8   2        0.01        0.74      1.18 o 
  -7   9   2      267.84      264.15      9.76 o 
  -6   9   2        6.18        9.51      3.74 o 
  -5   9   2       81.56       76.53      4.89 o 
  -4   9   2       39.76       43.73      1.00 o 
  -3   9   2      228.24      232.58      2.43 o 
  -2   9   2      746.66      714.19      6.61 o 
  -1   9   2        5.85        5.32      0.45 o 
   0   9   2     1072.73     1030.37     10.91 o 
   1   9   2     1213.39     1238.63     14.81 o 
   2   9   2      143.42      133.93      1.69 o 
   3   9   2      781.01      776.89     11.58 o 
   4   9   2       29.85       28.23      2.11 o 
   5   9   2       22.83       20.75      3.47 o 
   6   9   2       31.20       39.55      2.09 o 
  -7  10   2        1.03        2.69      2.25 o 
  -6  10   2       11.55       10.21      1.04 o 
  -5  10   2       20.97       21.86      0.96 o 
  -4  10   2      530.40      524.89      6.74 o 
  -3  10   2       70.69       70.75      1.32 o 
  -2  10   2     1824.18     1815.01     18.15 o 
  -1  10   2       45.00       36.77      0.93 o 
   0  10   2      566.33      552.33      5.98 o 
   1  10   2       24.03       23.11      0.63 o 
   2  10   2      210.53      204.71      4.61 o 
   3  10   2       78.53       74.77      1.42 o 
   4  10   2      150.44      152.03      3.61 o 
   5  10   2        0.13        0.55      1.08 o 
   6  10   2       30.69       33.83      2.45 o 
  -6  11   2      132.11      133.75      4.96 o 
  -5  11   2       35.82       33.90      5.25 o 
  -4  11   2       15.89       16.31      1.43 o 
  -3  11   2      153.43      145.82      2.99 o 
  -2  11   2      246.16      253.54      2.77 o 
  -1  11   2      126.45      119.39      1.66 o 
   0  11   2      373.55      378.90      4.43 o 
   1  11   2      273.67      276.38      3.56 o 
   2  11   2      215.91      233.08      4.46 o 
   3  11   2      629.15      641.17     10.37 o 
   4  11   2       38.32       38.69      1.32 o 
   5  11   2       68.92       75.97      3.22 o 
  -6  12   2       36.88       33.10      1.76 o 
  -5  12   2      242.43      247.49     10.42 o 
  -4  12   2      166.02      161.69      3.91 o 
  -3  12   2       85.16       79.77      1.44 o 
  -2  12   2       21.47       19.65      0.96 o 
  -1  12   2      987.19      968.52     10.37 o 
   0  12   2       63.19       63.06      1.57 o 
   1  12   2      445.08      451.54      6.19 o 
   2  12   2       59.38       52.86      0.94 o 
   3  12   2        1.66        1.03      0.32 o 
   4  12   2        7.24        8.21      1.35 o 
   5  12   2      442.90      456.32     15.46 o 
  -6  13   2       37.22       31.99      3.90 o 
  -5  13   2      324.23      332.25     10.93 o 
  -4  13   2       21.90       20.72      1.41 o 
  -3  13   2      396.31      406.50      7.41 o 
  -2  13   2       99.38       98.32      1.21 o 
  -1  13   2       22.93       22.51      0.54 o 
   0  13   2      440.62      451.15      5.22 o 
   1  13   2        6.70        5.34      0.96 o 
   2  13   2      404.24      389.32      6.87 o 
   3  13   2       57.49       63.44      1.79 o 
   4  13   2       18.25       21.82      3.45 o 
   5  13   2        2.44        2.93      2.14 o 
  -5  14   2       52.26       51.90     12.46 o 
  -4  14   2       68.32       76.94      2.64 o 
  -3  14   2      445.22      440.17      9.21 o 
  -2  14   2        0.43        0.73      0.21 o 
  -1  14   2      176.93      177.20      2.26 o 
   0  14   2       66.26       62.49      1.26 o 
   1  14   2        0.87        0.85      0.28 o 
   2  14   2      449.71      479.13     15.48 o 
   3  14   2      111.11      133.02      3.86 o 
   4  14   2      276.00      299.56      9.92 o 
  -5  15   2      126.21      139.92      5.19 o 
  -4  15   2      577.45      597.59     18.50 o 
  -3  15   2      233.16      241.86      7.82 o 
  -2  15   2      527.79      511.49      7.44 o 
  -1  15   2       32.30       33.79      1.73 o 
   0  15   2     1057.71     1049.00     14.32 o 
   1  15   2       51.45       46.96      0.90 o 
   2  15   2      346.20      333.16      6.96 o 
   3  15   2       23.26       23.82      2.39 o 
   4  15   2       94.94       96.18      4.09 o 
  -4  16   2       99.67       99.88      3.87 o 
  -3  16   2      266.88      265.70      6.19 o 
  -2  16   2      217.07      228.26      4.14 o 
  -1  16   2     1364.70     1346.28     19.73 o 
   0  16   2       10.21       10.99      0.41 o 
   1  16   2     1494.32     1496.86     22.00 o 
   2  16   2      256.98      249.58      5.88 o 
   3  16   2      128.14      113.11      7.05 o 
   4  16   2       84.55       88.45      5.96 o 
  -4  17   2       53.46       51.17      8.48 o 
  -3  17   2        1.49        0.23      1.08 o 
  -2  17   2       81.20       80.87      2.59 o 
  -1  17   2       21.18       19.98      0.67 o 
   0  17   2       54.29       49.84      3.55 o 
   1  17   2       76.85       68.65      1.76 o 
   2  17   2       26.83       30.39      1.60 o 
   3  17   2        1.76        0.66      0.63 o 
  -3  18   2        3.18        9.07      3.96 o 
  -2  18   2       38.07       36.65      3.17 o 
  -1  18   2      470.76      489.26     13.37 o 
   0  18   2        6.44        6.16      1.02 o 
   1  18   2      911.39      947.88     24.04 o 
   2  18   2       62.37       65.04      2.95 o 
  -2  19   2        2.29        2.06      0.69 o 
  -1  19   2       42.99       39.41      9.80 o 
   0  19   2       50.15       53.68      1.87 o 
   1  19   2        6.42        7.44      2.53 o 
  -7   0   3      383.39      389.77      7.98 o 
  -5   0   3        1.00        0.78      1.02 o 
  -3   0   3       39.68       33.78      0.98 o 
  -1   0   3     3612.29     3535.67     54.41 o 
   1   0   3     2785.53     2703.54     37.26 o 
   3   0   3     3176.01     3040.92     38.93 o 
   5   0   3       20.41       24.33      1.23 o 
  -8   1   3        1.22       -0.47      0.47 o 
  -7   1   3      124.92      128.69      2.28 o 
  -6   1   3      862.57      903.25     12.02 o 
  -5   1   3      414.77      417.40      4.94 o 
  -4   1   3     4157.18     4089.49     34.06 o 
  -3   1   3      370.72      370.15      3.40 o 
  -2   1   3     3391.46     3297.92     29.28 o 
  -1   1   3     1388.97     1409.68     13.84 o 
   0   1   3     1585.51     1653.42     18.09 o 
   1   1   3        6.58       11.63      0.50 o 
   2   1   3      773.32      846.97      8.52 o 
   3   1   3      345.74      363.22      3.85 o 
   4   1   3      484.23      489.07      5.16 o 
   5   1   3      161.18      160.84      2.31 o 
   6   1   3      664.54      668.15     13.55 o 
  -8   2   3        7.43        7.49      0.82 o 
  -7   2   3        4.61        5.34      0.46 o 
  -6   2   3      106.36      104.61      1.73 o 
  -5   2   3      133.25      129.81      1.73 o 
  -4   2   3       78.35       74.34      0.82 o 
  -3   2   3      116.74      102.28      1.18 o 
  -2   2   3     1312.73     1311.76     11.85 o 
  -1   2   3       95.39       99.14      1.50 o 
   0   2   3     2782.96     2694.80     25.09 o 
   1   2   3     4912.24     5048.39     48.88 o 
   2   2   3       64.01       61.69      1.58 o 
   3   2   3     1518.62     1548.45     15.56 o 
   4   2   3      189.72      189.31      2.29 o 
   5   2   3      406.15      396.96      4.91 o 
   6   2   3        6.96       10.10      0.84 o 
  -8   3   3       60.18       59.98      5.51 o 
  -7   3   3      388.47      390.20      6.33 o 
  -6   3   3       25.84       27.84      1.23 o 
  -5   3   3       11.52        8.17      0.89 o 
  -4   3   3       64.32       63.63      2.19 o 
  -3   3   3     1028.90     1085.75      9.63 o 
  -2   3   3     2096.92     2212.75     19.83 o 
  -1   3   3     3196.82     3229.45     33.11 o 
   0   3   3      753.65      776.47      7.80 o 
   1   3   3      567.07      642.21      6.82 o 
   2   3   3      766.12      700.62      7.15 o 
   3   3   3     2766.89     2872.23     31.90 o 
   4   3   3      525.85      514.66      6.15 o 
   5   3   3      979.25      980.33     13.33 o 
   6   3   3        0.02        0.17      0.32 o 
  -7   4   3      438.31      421.85      7.76 o 
  -6   4   3      286.12      288.20      4.24 o 
  -5   4   3     1952.06     1940.69     23.23 o 
  -4   4   3      411.12      453.72      4.59 o 
  -3   4   3     1630.95     1617.53     14.07 o 
  -2   4   3      540.71      663.05      6.11 o 
  -1   4   3      115.19      112.29      1.23 o 
   0   4   3      507.09      493.60      5.60 o 
   1   4   3      959.10      954.23     10.72 o 
   2   4   3      317.58      318.63      3.38 o 
   3   4   3       78.62       75.54      2.56 o 
   4   4   3       13.08       10.53      1.74 o 
   5   4   3      153.27      151.60      3.68 o 
   6   4   3       72.08       67.12      2.74 o 
  -7   5   3       12.11       13.92      2.59 o 
  -6   5   3        8.98        8.91      1.10 o 
  -5   5   3        0.05        1.65      0.55 o 
  -4   5   3      685.56      671.89      6.95 o 
  -3   5   3      255.32      272.65      2.45 o 
  -2   5   3     2672.89     2932.91     26.18 o 
  -1   5   3       17.64       14.91      0.41 o 
   0   5   3       14.27       12.52      0.38 o 
   1   5   3      201.56      224.75      2.51 o 
   2   5   3       94.45       95.23      1.19 o 
   3   5   3      519.67      551.52      6.87 o 
   4   5   3       16.87       16.49      0.74 o 
   5   5   3        8.25        8.18      1.17 o 
   6   5   3       31.06       31.53      1.52 o 
  -7   6   3       83.05       74.88      3.41 o 
  -6   6   3       33.31       40.31      1.82 o 
  -5   6   3        3.65        5.73      1.04 o 
  -4   6   3       27.97       28.73      1.30 o 
  -3   6   3      887.83      925.73      8.98 o 
  -2   6   3        8.68        3.06      0.28 o 
  -1   6   3       75.67       77.15      0.91 o 
   0   6   3      404.40      415.16      4.26 o 
   1   6   3      531.02      513.28      5.93 o 
   2   6   3       42.91       40.72      1.87 o 
   3   6   3      541.72      549.22      8.53 o 
   4   6   3       13.68       14.83      0.45 o 
   5   6   3       20.44       21.57      1.15 o 
   6   6   3        9.98       14.79      1.19 o 
  -7   7   3      556.02      564.15     17.40 o 
  -6   7   3       50.70       44.40      1.74 o 
  -5   7   3      244.20      225.94      3.01 o 
  -4   7   3     1194.34     1182.67     13.50 o 
  -3   7   3      834.51      819.21      7.14 o 
  -2   7   3      386.95      367.29      3.49 o 
  -1   7   3     1822.87     1771.41     17.42 o 
   0   7   3        0.06        1.34      0.20 o 
   1   7   3      559.94      512.08      5.58 o 
   2   7   3        4.82        7.22      0.60 o 
   3   7   3       68.28       70.02      1.14 o 
   4   7   3       52.99       53.43      1.50 o 
   5   7   3      429.56      407.14      8.75 o 
   6   7   3       94.21      100.69      3.85 o 
  -7   8   3       68.32       58.54      3.53 o 
  -6   8   3      299.97      297.90      8.72 o 
  -5   8   3      701.78      702.38      9.32 o 
  -4   8   3        0.98        3.00      0.70 o 
  -3   8   3      825.16      834.86      7.28 o 
  -2   8   3      467.67      479.66      4.17 o 
  -1   8   3       37.43       38.68      1.52 o 
   0   8   3      172.79      178.42      1.92 o 
   1   8   3        8.20        6.27      0.26 o 
   2   8   3       73.24       76.37      2.28 o 
   3   8   3      200.76      200.99      3.15 o 
   4   8   3      887.12      887.34     26.02 o 
   5   8   3      522.66      518.53     13.79 o 
   6   8   3      636.99      638.85     20.44 o 
  -7   9   3       97.93       99.40      4.20 o 
  -6   9   3      304.50      317.37      8.18 o 
  -5   9   3      176.24      181.02      3.44 o 
  -4   9   3       11.92        8.54      0.49 o 
  -3   9   3        0.58        3.35      0.47 o 
  -2   9   3       18.67       20.75      0.48 o 
  -1   9   3      180.01      181.25      1.85 o 
   0   9   3      908.22      898.21      8.67 o 
   1   9   3      106.97      107.56      1.76 o 
   2   9   3     1734.70     1702.03     22.24 o 
   3   9   3        1.02        3.14      0.54 o 
   4   9   3      480.68      488.30     10.09 o 
   5   9   3        6.42        7.83      0.92 o 
   6   9   3        5.55        7.23      1.51 o 
  -7  10   3      124.78      127.19      5.22 o 
  -6  10   3       18.73       19.87      2.70 o 
  -5  10   3     1740.95     1781.73     29.27 o 
  -4  10   3      151.32      137.31      2.98 o 
  -3  10   3     4712.34     4730.68     44.47 o 
  -2  10   3      254.07      257.08      2.54 o 
  -1  10   3     2080.92     2118.48     19.90 o 
   0  10   3       61.00       61.43      0.94 o 
   1  10   3       23.86       23.81      0.69 o 
   2  10   3        8.51        7.48      0.64 o 
   3  10   3       40.65       44.59      0.97 o 
   4  10   3        0.55        0.55      1.04 o 
   5  10   3      269.37      296.96      9.77 o 
  -6  11   3       60.93       63.06      4.37 o 
  -5  11   3       47.27       48.83      1.56 o 
  -4  11   3        7.07        7.67      0.32 o 
  -3  11   3       44.35       43.89      0.87 o 
  -2  11   3       15.90       16.37      0.34 o 
  -1  11   3       70.06       63.05      0.80 o 
   0  11   3      472.50      481.70      5.62 o 
   1  11   3      180.42      167.20      2.48 o 
   2  11   3      984.42      972.50     11.14 o 
   3  11   3       37.54       40.69      2.20 o 
   4  11   3      354.46      363.20      9.86 o 
   5  11   3      418.05      427.42     14.37 o 
  -6  12   3      522.08      558.37     17.82 o 
  -5  12   3      178.16      190.06     20.02 o 
  -4  12   3      307.75      292.12      8.11 o 
  -3  12   3      209.46      207.89      2.65 o 
  -2  12   3        0.75        0.56      0.18 o 
  -1  12   3      886.09      885.03      9.49 o 
   0  12   3      176.72      191.60      2.34 o 
   1  12   3      700.98      711.04      8.83 o 
   2  12   3       78.78       69.33      1.44 o 
   3  12   3      147.84      152.04      3.07 o 
   4  12   3      226.55      225.36      6.30 o 
   5  12   3      110.18       92.00      4.23 o 
  -6  13   3       35.81       39.63      4.53 o 
  -5  13   3       16.24       14.40      1.31 o 
  -4  13   3      217.95      219.57      5.05 o 
  -3  13   3      104.12      102.37      3.22 o 
  -2  13   3     1798.65     1789.22     19.12 o 
  -1  13   3     1677.89     1658.41     18.53 o 
   0  13   3      702.86      707.19      7.79 o 
   1  13   3      623.09      635.21      7.43 o 
   2  13   3      118.02      130.02      2.32 o 
   3  13   3        0.21        0.03      0.56 o 
   4  13   3      148.48      159.57      5.54 o 
  -5  14   3       97.49      111.31      6.80 o 
  -4  14   3        5.63        6.40      0.76 o 
  -3  14   3       71.38       78.07      2.14 o 
  -2  14   3      221.69      212.72      4.85 o 
  -1  14   3      261.49      260.72      4.21 o 
   0  14   3       72.48       67.27      3.12 o 
   1  14   3     1478.47     1454.53     19.47 o 
   2  14   3       24.76       28.20      2.57 o 
   3  14   3      461.23      433.03     11.51 o 
   4  14   3      229.68      222.38      8.09 o 
  -5  15   3      148.08      152.37      8.50 o 
  -4  15   3      549.58      580.58     17.84 o 
  -3  15   3      149.12      157.87      4.04 o 
  -2  15   3      374.27      369.35      6.05 o 
  -1  15   3      364.57      345.82      6.03 o 
   0  15   3      209.34      210.82      3.28 o 
   1  15   3       76.28       75.04      5.41 o 
   2  15   3       31.17       41.35      2.74 o 
   3  15   3       30.83       33.51      1.86 o 
   4  15   3       36.98       40.19      3.02 o 
  -4  16   3      237.45      262.98     11.44 o 
  -3  16   3      253.46      255.73      5.93 o 
  -2  16   3       44.79       41.53      1.30 o 
  -1  16   3       50.71       51.30      1.23 o 
   0  16   3       64.44       65.52      3.17 o 
   1  16   3       70.75       64.64      1.43 o 
   2  16   3        2.80        5.86      2.43 o 
   3  16   3       16.54       19.58      2.84 o 
  -4  17   3        0.27       -0.67      0.67 o 
  -3  17   3        0.94        2.03      1.78 o 
  -2  17   3       15.56       11.85      0.64 o 
  -1  17   3      194.29      209.71      7.72 o 
   0  17   3      110.31      105.66     12.07 o 
   1  17   3      109.51      125.02      4.70 o 
   2  17   3       65.86       61.43      5.53 o 
   3  17   3       65.48       59.85      2.73 o 
  -3  18   3       35.53       36.29      6.29 o 
  -2  18   3      229.35      234.64      6.55 o 
  -1  18   3       40.79       36.02      1.41 o 
   0  18   3       98.90      106.20      4.11 o 
   1  18   3       45.39       31.37      1.78 o 
   2  18   3       77.61       71.15      5.19 o 
  -2  19   3      403.18      428.99     17.83 o 
  -1  19   3        5.86        6.72      2.10 o 
   0  19   3      143.99      155.72     10.13 o 
   1  19   3        4.55        6.84      0.78 o 
  -8   0   4      126.28      142.52      7.03 o 
  -6   0   4        0.39        1.13      1.08 o 
  -4   0   4       21.00       21.17      1.55 o 
  -2   0   4       17.92       16.54      0.51 o 
   0   0   4     4906.59     5047.37     89.46 o 
   2   0   4     2814.47     2888.64     40.18 o 
   4   0   4       50.29       54.99      1.24 o 
   6   0   4        7.41        6.58      1.55 o 
  -8   1   4        0.02       -0.57      0.57 o 
  -7   1   4      303.57      305.18      7.05 o 
  -6   1   4       74.77       81.35      2.45 o 
  -5   1   4     1014.56      987.66     12.06 o 
  -4   1   4      367.61      374.50      4.04 o 
  -3   1   4      779.93      775.65      7.21 o 
  -2   1   4     1387.36     1351.25     13.23 o 
  -1   1   4      204.36      211.53      3.37 o 
   0   1   4      256.72      238.41      2.76 o 
   1   1   4      165.45      162.67      1.87 o 
   2   1   4      142.80      163.09      1.93 o 
   3   1   4        3.45        4.41      0.47 o 
   4   1   4        1.34        1.60      0.28 o 
   5   1   4      445.07      437.18      6.08 o 
   6   1   4       61.85       52.89      1.63 o 
  -8   2   4       57.00       56.25      5.16 o 
  -7   2   4     1787.52     1805.21     27.94 o 
  -6   2   4        7.95        9.00      0.96 o 
  -5   2   4     1201.95     1172.54     14.30 o 
  -4   2   4      181.06      187.78      2.48 o 
  -3   2   4      142.16      146.98      1.48 o 
  -2   2   4      668.67      655.02      6.61 o 
  -1   2   4      689.62      703.41      7.44 o 
   0   2   4     1002.51      984.90     10.33 o 
   1   2   4     1022.19     1087.28     10.91 o 
   2   2   4      873.35      874.24      8.99 o 
   3   2   4     2038.46     2083.57     24.84 o 
   4   2   4      284.50      289.54      3.97 o 
   5   2   4      707.71      697.65     10.58 o 
   6   2   4       88.15       88.01      3.87 o 
  -8   3   4       71.12       69.87      2.85 o 
  -7   3   4       21.12       20.49      2.80 o 
  -6   3   4      112.85      106.29      1.74 o 
  -5   3   4       59.46       62.44      2.29 o 
  -4   3   4      248.33      235.48      2.61 o 
  -3   3   4      272.22      342.79      3.44 o 
  -2   3   4      394.38      326.72      3.24 o 
  -1   3   4       16.48       32.11      0.43 o 
   0   3   4      666.53      661.23      7.07 o 
   1   3   4     1205.20     1231.65     12.22 o 
   2   3   4      669.34      710.64      7.79 o 
   3   3   4      452.45      471.94      6.32 o 
   4   3   4        2.46        2.78      0.37 o 
   5   3   4        6.50        9.25      2.01 o 
   6   3   4       29.46       28.68      1.94 o 
  -8   4   4       66.72       64.11      2.32 o 
  -7   4   4      405.92      404.73      7.25 o 
  -6   4   4       22.86       27.10      1.10 o 
  -5   4   4      376.48      366.58      5.11 o 
  -4   4   4      424.57      422.28      4.54 o 
  -3   4   4       27.62       25.83      1.02 o 
  -2   4   4       74.50       81.94      1.07 o 
  -1   4   4      176.46      191.72      2.15 o 
   0   4   4       24.77       26.57      1.21 o 
   1   4   4      988.58     1005.84     11.28 o 
   2   4   4      757.28      798.69     10.40 o 
   3   4   4     2174.76     2107.31     25.30 o 
   4   4   4        9.86       11.29      0.46 o 
   5   4   4      412.74      407.06      7.53 o 
   6   4   4       89.09       92.27      3.04 o 
  -7   5   4       77.14       71.99      1.93 o 
  -6   5   4     1311.09     1305.24     19.76 o 
  -5   5   4      910.32      922.66     12.72 o 
  -4   5   4     1136.09     1111.05     10.90 o 
  -3   5   4        2.60        8.39      0.21 o 
  -2   5   4      401.04      397.56      3.76 o 
  -1   5   4     2197.95     2324.53     22.84 o 
   0   5   4      725.80      727.14      8.19 o 
   1   5   4     1807.79     1776.60     19.82 o 
   2   5   4      121.40      110.97      1.47 o 
   3   5   4      426.34      416.50     14.93 o 
   4   5   4       36.87       36.81      4.09 o 
   5   5   4      107.47      108.35      5.11 o 
   6   5   4        4.42        5.42      0.62 o 
  -7   6   4        2.85        1.10      1.08 o 
  -6   6   4       57.22       59.17      1.16 o 
  -5   6   4      245.38      260.45      4.50 o 
  -4   6   4      350.07      351.82      3.77 o 
  -3   6   4     2688.24     2709.79     24.55 o 
  -2   6   4       36.89       37.99      0.49 o 
  -1   6   4     1378.11     1346.37     14.10 o 
   0   6   4     1259.21     1261.99     14.04 o 
   1   6   4      211.28      194.00      2.74 o 
   2   6   4       62.99       56.57      0.96 o 
   3   6   4      116.01      118.57      1.82 o 
   4   6   4       97.50       98.36      2.40 o 
   5   6   4       89.08       75.07      5.37 o 
   6   6   4       80.49       73.53      3.07 o 
  -7   7   4       53.61       48.84      5.29 o 
  -6   7   4      423.60      446.66      7.03 o 
  -5   7   4       11.74        9.15      1.00 o 
  -4   7   4      193.06      189.10      2.20 o 
  -3   7   4       14.68       13.86      0.45 o 
  -2   7   4      106.87      120.74      1.29 o 
  -1   7   4       18.99       22.35      0.56 o 
   0   7   4      119.04      119.94      1.45 o 
   1   7   4      126.24      140.61      3.06 o 
   2   7   4     1433.69     1422.79     16.09 o 
   3   7   4      155.45      151.32      4.01 o 
   4   7   4     1071.13     1054.04     23.79 o 
   5   7   4       13.41       11.30      1.02 o 
  -7   8   4       45.25       38.75      2.01 o 
  -6   8   4       23.68       29.42      1.26 o 
  -5   8   4      293.74      327.47      6.27 o 
  -4   8   4      124.78      145.05      3.92 o 
  -3   8   4      980.41     1012.72      9.20 o 
  -2   8   4      238.56      229.53      2.18 o 
  -1   8   4     3321.23     3386.48     33.18 o 
   0   8   4      423.04      407.76      4.69 o 
   1   8   4      291.90      291.01      3.54 o 
   2   8   4      250.21      249.08      3.09 o 
   3   8   4      132.50      127.16      2.92 o 
   4   8   4       76.06       74.47      2.11 o 
   5   8   4        0.35       -0.48      0.48 o 
  -7   9   4       11.58        9.46      4.88 o 
  -6   9   4      209.54      203.18      5.71 o 
  -5   9   4      394.08      386.50      6.22 o 
  -4   9   4       88.86       98.05      1.47 o 
  -3   9   4      254.16      261.54      2.73 o 
  -2   9   4      311.73      307.60      2.96 o 
  -1   9   4     1312.20     1275.18     12.22 o 
   0   9   4      762.64      775.57      8.84 o 
   1   9   4     2573.69     2564.45     30.43 o 
   2   9   4      619.42      625.49      7.82 o 
   3   9   4      289.56      303.86      7.53 o 
   4   9   4      455.64      478.72     20.67 o 
   5   9   4       66.00       70.82      3.06 o 
  -7  10   4      115.42      106.25      4.48 o 
  -6  10   4      291.48      280.36      9.65 o 
  -5  10   4        0.07        1.31      0.35 o 
  -4  10   4      342.71      312.51      3.93 o 
  -3  10   4      138.31      118.78      1.39 o 
  -2  10   4       26.26       28.99      0.41 o 
  -1  10   4       50.25       46.12      0.79 o 
   0  10   4      251.46      249.13      2.83 o 
   1  10   4        0.06        0.89      0.22 o 
   2  10   4        5.39        6.12      1.54 o 
   3  10   4       25.11       24.67      1.43 o 
   4  10   4      278.15      268.08      5.59 o 
   5  10   4       69.27       58.71      9.70 o 
  -6  11   4       85.79       82.93      4.11 o 
  -5  11   4        7.86        7.36      0.57 o 
  -4  11   4       53.36       53.21      2.26 o 
  -3  11   4      549.37      531.61      5.64 o 
  -2  11   4        1.44        1.37      0.29 o 
  -1  11   4     1465.05     1462.87     14.67 o 
   0  11   4        0.03        0.41      0.31 o 
   1  11   4     1213.04     1204.19     12.97 o 
   2  11   4      388.36      379.44      5.88 o 
   3  11   4      661.06      642.03      9.78 o 
   4  11   4      208.58      217.12      5.84 o 
   5  11   4        8.45        8.96      1.74 o 
  -6  12   4       62.78       65.21      6.52 o 
  -5  12   4      168.64      171.21      5.82 o 
  -4  12   4      259.54      244.95      4.05 o 
  -3  12   4     1210.14     1230.38     15.24 o 
  -2  12   4      417.45      412.14      4.26 o 
  -1  12   4      195.71      193.53      3.77 o 
   0  12   4      206.58      192.06      4.00 o 
   1  12   4        0.00        0.88      0.71 o 
   2  12   4       26.36       26.37      0.69 o 
   3  12   4      346.82      362.25      7.51 o 
   4  12   4      223.07      251.71      8.89 o 
  -6  13   4      577.60      578.90     19.89 o 
  -5  13   4      442.00      435.34     14.07 o 
  -4  13   4       24.19       25.90      1.72 o 
  -3  13   4       77.87       76.15      2.99 o 
  -2  13   4       31.03       29.78      0.92 o 
  -1  13   4      307.63      299.62      3.72 o 
   0  13   4      123.47      120.01      3.25 o 
   1  13   4      127.67      121.68      2.48 o 
   2  13   4      495.04      498.76     12.69 o 
   3  13   4       10.57       10.93      1.01 o 
   4  13   4      413.06      413.30     13.40 o 
  -5  14   4       70.41       66.26      5.23 o 
  -4  14   4       84.33       82.05      5.15 o 
  -3  14   4      276.39      267.71      4.49 o 
  -2  14   4       25.80       26.68      1.17 o 
  -1  14   4      378.46      388.03      6.56 o 
   0  14   4       13.00       16.76      2.24 o 
   1  14   4       11.45       13.11      0.45 o 
   2  14   4       37.70       41.00      1.80 o 
   3  14   4       47.07       56.60      2.48 o 
   4  14   4        0.36        2.85      0.90 o 
  -5  15   4       75.40       84.94      3.51 o 
  -4  15   4      163.06      167.24      7.60 o 
  -3  15   4       38.92       39.35      2.12 o 
  -2  15   4      228.77      231.96      6.60 o 
  -1  15   4      131.69      134.69      4.64 o 
   0  15   4      206.52      220.18      4.30 o 
   1  15   4      685.85      711.15      9.94 o 
   2  15   4      133.64      133.89      9.64 o 
   3  15   4        6.23        4.40      1.21 o 
  -4  16   4       10.58       10.95      1.18 o 
  -3  16   4       25.11       27.26      3.17 o 
  -2  16   4       17.77       17.99      0.78 o 
  -1  16   4        6.49        5.88      0.59 o 
   0  16   4      362.85      369.77      6.96 o 
   1  16   4      414.69      407.16     14.32 o 
   2  16   4      254.85      251.23      7.26 o 
   3  16   4      337.14      329.93     11.21 o 
  -4  17   4      103.25       99.47      4.24 o 
  -3  17   4        1.40        1.10      1.31 o 
  -2  17   4      632.05      617.26     14.14 o 
  -1  17   4        5.73        5.14      1.14 o 
   0  17   4       40.15       38.90      2.19 o 
   1  17   4        0.08        0.64      1.53 o 
   2  17   4      194.18      198.77      7.92 o 
  -3  18   4       65.33       68.03      3.29 o 
  -2  18   4       60.20       62.02      2.81 o 
  -1  18   4      131.11      133.79      3.52 o 
   0  18   4      257.88      255.21      7.22 o 
   1  18   4      125.24      126.65      4.78 o 
  -1  19   4        5.81        7.12      1.80 o 
  -7   0   5     1719.99     1717.34     33.98 o 
  -5   0   5     4008.58     4026.13     62.63 o 
  -3   0   5      478.95      498.23      6.70 o 
  -1   0   5      482.51      450.72      7.31 o 
   1   0   5       93.65       82.28      4.70 o 
   3   0   5      309.72      293.50      7.52 o 
   5   0   5      438.64      447.09     15.32 o 
  -8   1   5       42.24       38.51      1.58 o 
  -7   1   5       73.01       67.68      1.64 o 
  -6   1   5      139.53      139.31      4.36 o 
  -5   1   5      436.08      458.14      6.70 o 
  -4   1   5      423.80      417.06      4.69 o 
  -3   1   5     1984.46     1968.50     18.70 o 
  -2   1   5     1768.74     1788.12     17.68 o 
  -1   1   5      379.56      404.39      4.43 o 
   0   1   5     2093.16     2086.60     21.63 o 
   1   1   5       17.59       19.04      0.30 o 
   2   1   5      128.14      121.44      3.15 o 
   3   1   5      191.24      178.93      2.98 o 
   4   1   5      240.50      235.74      6.21 o 
   5   1   5        4.64        5.85      0.80 o 
  -8   2   5      164.34      165.50      4.81 o 
  -7   2   5      168.62      167.36      4.05 o 
  -6   2   5       42.56       42.22      1.74 o 
  -5   2   5        7.30        6.85      0.34 o 
  -4   2   5     1023.89     1000.46     10.80 o 
  -3   2   5       42.99       50.73      1.50 o 
  -2   2   5      120.64      152.79      2.13 o 
  -1   2   5      181.71      190.71      2.04 o 
   0   2   5     2090.79     2192.60     22.67 o 
   1   2   5       50.46       57.88      1.53 o 
   2   2   5      842.15      786.91      9.19 o 
   3   2   5      196.96      194.11      2.87 o 
   4   2   5      135.93      127.91      2.39 o 
   5   2   5       25.76       29.62      3.02 o 
  -8   3   5       36.76       36.74      1.60 o 
  -7   3   5       55.47       54.20      4.00 o 
  -6   3   5        9.13       12.66      1.02 o 
  -5   3   5     1079.72     1056.73     11.47 o 
  -4   3   5        2.00        2.18      0.52 o 
  -3   3   5     3281.21     3305.80     31.25 o 
  -2   3   5      262.14      269.53      2.72 o 
  -1   3   5     3415.05     3483.59     32.47 o 
   0   3   5       69.62       63.44      2.05 o 
   1   3   5       12.04       11.97      0.48 o 
   2   3   5       95.94       93.09      1.31 o 
   3   3   5        0.43        0.53      0.21 o 
   4   3   5      295.15      276.89      4.97 o 
   5   3   5      187.10      184.01      4.46 o 
  -7   4   5      182.81      180.33      4.38 o 
  -6   4   5      136.49      137.70      2.89 o 
  -5   4   5       16.63       18.08      0.49 o 
  -4   4   5       73.50       84.67      2.00 o 
  -3   4   5      265.10      271.99      3.24 o 
  -2   4   5       24.27       42.66      1.32 o 
  -1   4   5     3454.33     3507.77     36.28 o 
   0   4   5      809.82      784.13      8.37 o 
   1   4   5      796.62      732.01      7.86 o 
   2   4   5     1176.49     1179.98     14.53 o 
   3   4   5      410.09      432.32      5.61 o 
   4   4   5      164.06      174.08      3.29 o 
   5   4   5      369.17      385.37     10.19 o 
  -7   5   5      201.87      222.28      5.43 o 
  -6   5   5      222.63      235.83      4.44 o 
  -5   5   5       12.62       14.86      0.49 o 
  -4   5   5       11.92       13.77      0.34 o 
  -3   5   5      357.54      347.15      3.73 o 
  -2   5   5      157.95      136.19      1.55 o 
  -1   5   5     1670.64     1658.52     17.50 o 
   0   5   5      671.33      650.43      8.55 o 
   1   5   5     1391.92     1403.80     19.56 o 
   2   5   5        1.55        1.29      0.45 o 
   3   5   5      234.95      230.91      3.42 o 
   4   5   5      147.06      153.12      3.60 o 
   5   5   5      221.90      217.52      6.10 o 
  -7   6   5      334.93      313.84     19.14 o 
  -6   6   5      590.65      595.66      8.57 o 
  -5   6   5      985.66      936.30     10.87 o 
  -4   6   5     1064.91     1006.78     11.03 o 
  -3   6   5       63.79       63.37      1.24 o 
  -2   6   5     2376.77     2417.77     28.47 o 
  -1   6   5      437.55      435.10      6.70 o 
   0   6   5      680.77      701.00      7.96 o 
   1   6   5      120.86      119.02      3.63 o 
   2   6   5      209.22      220.13      2.92 o 
   3   6   5       55.99       54.74      3.31 o 
   4   6   5      468.87      438.70      9.59 o 
   5   6   5       16.56       16.18      4.37 o 
  -7   7   5      184.97      182.34      6.94 o 
  -6   7   5        1.56        3.24      1.19 o 
  -5   7   5        2.16        1.74      0.89 o 
  -4   7   5        7.15        7.70      0.84 o 
  -3   7   5      323.56      319.48      5.37 o 
  -2   7   5        0.29        0.83      0.17 o 
  -1   7   5       12.49        9.41      0.22 o 
   0   7   5       13.78       15.34      0.32 o 
   1   7   5     1723.80     1696.11     21.63 o 
   2   7   5       97.85       94.17      1.28 o 
   3   7   5     1944.69     1971.07     28.42 o 
   4   7   5       36.35       33.59      4.29 o 
   5   7   5      205.56      183.03      6.98 o 
  -7   8   5       37.52       38.89      4.15 o 
  -6   8   5       36.52       34.11      1.07 o 
  -5   8   5      103.19       89.68      3.23 o 
  -4   8   5      936.55      898.51      9.83 o 
  -3   8   5        4.48        5.84      0.51 o 
  -2   8   5      697.62      670.59      6.61 o 
  -1   8   5      170.36      163.44      3.43 o 
   0   8   5       41.29       35.67      1.46 o 
   1   8   5      210.78      203.54      3.73 o 
   2   8   5       21.03       19.58      1.16 o 
   3   8   5        0.05        4.71      1.21 o 
   4   8   5       51.60       52.16      1.94 o 
   5   8   5      172.02      161.19      6.22 o 
  -7   9   5       25.02       20.83      1.63 o 
  -6   9   5      486.37      536.03     28.90 o 
  -5   9   5       24.51       20.16      2.00 o 
  -4   9   5       29.51       42.16      0.92 o 
  -3   9   5       46.67       55.60      1.63 o 
  -2   9   5      409.34      371.87      4.22 o 
  -1   9   5      220.10      226.05      2.52 o 
   0   9   5       19.67       20.18      1.32 o 
   1   9   5        0.24        1.56      0.78 o 
   2   9   5       86.28       81.81      1.69 o 
   3   9   5      111.85      116.07      2.21 o 
   4   9   5      274.10      290.50      7.67 o 
   5   9   5       26.87       25.43      1.50 o 
  -7  10   5        0.25       -0.51      0.51 o 
  -6  10   5        0.05       -0.33      0.37 o 
  -5  10   5        9.94       12.91      3.08 o 
  -4  10   5       41.52       46.75      1.24 o 
  -3  10   5      447.67      434.51      4.94 o 
  -2  10   5      212.91      222.48      2.54 o 
  -1  10   5     1561.88     1570.23     20.95 o 
   0  10   5      130.97      124.31      2.53 o 
   1  10   5     1153.74     1120.18     13.62 o 
   2  10   5      184.46      180.71      2.67 o 
   3  10   5      134.61      125.16      2.61 o 
   4  10   5       46.60       42.64      3.49 o 
  -6  11   5      461.93      460.71     20.75 o 
  -5  11   5       78.44       83.42      2.30 o 
  -4  11   5      665.75      647.85      7.93 o 
  -3  11   5      968.21      976.64     10.80 o 
  -2  11   5      341.19      339.39      4.75 o 
  -1  11   5      424.77      428.08      5.75 o 
   0  11   5       74.45       77.49      1.64 o 
   1  11   5       42.34       42.92      1.55 o 
   2  11   5        8.45        8.56      0.53 o 
   3  11   5       49.95       46.95      1.47 o 
   4  11   5       63.46       54.19      2.09 o 
  -6  12   5       15.64       18.69      1.37 o 
  -5  12   5      216.14      231.84      8.66 o 
  -4  12   5      115.61      113.78      4.17 o 
  -3  12   5       72.33       68.09      1.25 o 
  -2  12   5      911.73      891.25      9.71 o 
  -1  12   5      231.49      231.72      2.51 o 
   0  12   5      224.87      215.68      2.76 o 
   1  12   5       41.15       38.47      0.70 o 
   2  12   5       18.23       21.57      0.63 o 
   3  12   5        7.73        6.01      1.35 o 
   4  12   5        6.64        8.44      2.45 o 
  -6  13   5        1.28        0.82      0.92 o 
  -5  13   5       40.54       44.37      2.10 o 
  -4  13   5      122.41      110.33      2.33 o 
  -3  13   5       45.26       52.33      2.04 o 
  -2  13   5      226.17      223.86      2.80 o 
  -1  13   5       71.41       62.41      0.92 o 
   0  13   5       87.77       86.50      3.15 o 
   1  13   5      553.62      529.22      8.22 o 
   2  13   5       17.39       12.60      0.68 o 
   3  13   5      337.53      365.80     11.65 o 
  -5  14   5       97.74       90.69      6.49 o 
  -4  14   5      717.21      719.37     22.66 o 
  -3  14   5      124.70      125.10      2.30 o 
  -2  14   5      319.49      326.33      5.12 o 
  -1  14   5      139.16      128.05      1.87 o 
   0  14   5      259.40      258.22      4.00 o 
   1  14   5      236.58      226.52      3.98 o 
   2  14   5      162.45      163.21      4.86 o 
   3  14   5       11.80       13.31      1.21 o 
  -5  15   5      167.13      173.95     16.71 o 
  -4  15   5       68.98       69.08      3.13 o 
  -3  15   5      272.76      268.70      5.67 o 
  -2  15   5      145.50      148.50      3.67 o 
  -1  15   5      283.12      290.20     15.79 o 
   0  15   5      247.07      246.76      5.31 o 
   1  15   5        5.70        7.21      0.44 o 
   2  15   5       14.59       13.29      1.08 o 
  -4  16   5       44.92       44.94      6.84 o 
  -3  16   5        0.03        0.19      0.47 o 
  -2  16   5      126.77      133.82      3.51 o 
  -1  16   5       50.20       55.02      1.90 o 
   0  16   5      196.47      200.54      5.53 o 
   1  16   5       94.05      102.65      4.68 o 
   2  16   5      375.11      385.13     14.01 o 
  -3  17   5     1431.63     1473.59     47.03 o 
  -2  17   5       62.06       58.01      2.00 o 
  -1  17   5      444.01      468.89     12.58 o 
   0  17   5      108.80      109.83      3.42 o 
   1  17   5      381.56      388.11     12.79 o 
  -2  18   5        7.24        5.01      0.54 o 
  -1  18   5       81.06       76.40      2.49 o 
   0  18   5       40.84       37.00      5.72 o 
  -8   0   6      458.39      497.45     24.06 o 
  -6   0   6      270.63      276.07     10.48 o 
  -4   0   6      222.91      215.77      4.39 o 
  -2   0   6       54.35       58.65      1.86 o 
   0   0   6      543.66      524.29     12.30 o 
   2   0   6     1850.26     1864.94     29.55 o 
   4   0   6      601.60      631.97     21.12 o 
  -8   1   6       30.20       28.93      1.40 o 
  -7   1   6       75.54       70.32      1.92 o 
  -6   1   6       12.13       13.05      1.07 o 
  -5   1   6       83.74       74.27      3.16 o 
  -4   1   6      198.13      204.83      2.57 o 
  -3   1   6      723.03      725.01      9.52 o 
  -2   1   6      187.68      199.76      2.83 o 
  -1   1   6     3054.01     3095.65     36.37 o 
   0   1   6      664.57      683.26      8.23 o 
   1   1   6      708.98      684.85      7.04 o 
   2   1   6      177.77      166.36      2.91 o 
   3   1   6        0.95        0.22      0.53 o 
   4   1   6       32.46       28.20      3.21 o 
   5   1   6        7.94        9.15      1.16 o 
  -7   2   6       34.76       34.21      0.89 o 
  -6   2   6      681.76      681.61      7.81 o 
  -5   2   6      459.30      445.80      4.94 o 
  -4   2   6      304.62      299.21      3.67 o 
  -3   2   6      383.84      400.21      5.37 o 
  -2   2   6      752.78      769.27     10.07 o 
  -1   2   6      120.78      143.87      1.79 o 
   0   2   6      856.21      905.47     10.17 o 
   1   2   6      231.68      227.28      2.62 o 
   2   2   6      318.74      312.02      5.15 o 
   3   2   6      503.44      508.70      9.56 o 
   4   2   6      733.31      724.15     17.58 o 
   5   2   6       20.82       19.96      1.32 o 
  -7   3   6      513.21      520.97      8.94 o 
  -6   3   6      130.35      132.27      3.50 o 
  -5   3   6     1185.24     1181.08     14.58 o 
  -4   3   6     1459.47     1419.02     16.14 o 
  -3   3   6      830.04      831.50     11.91 o 
  -2   3   6       81.89       81.99      1.57 o 
  -1   3   6       84.08       77.16      1.04 o 
   0   3   6      315.96      338.74      4.39 o 
   1   3   6      296.39      301.94      3.43 o 
   2   3   6      347.24      353.87      4.41 o 
   3   3   6      285.32      305.62      5.26 o 
   4   3   6       23.27       22.99      2.77 o 
   5   3   6      119.99      115.26      8.33 o 
  -7   4   6       22.94       24.69      0.80 o 
  -6   4   6       30.48       23.69      1.46 o 
  -5   4   6      214.90      223.74      4.27 o 
  -4   4   6      332.16      345.70      5.52 o 
  -3   4   6       29.65       31.01      0.61 o 
  -2   4   6     1171.57     1131.62     12.65 o 
  -1   4   6      371.78      387.73      4.57 o 
   0   4   6      175.72      173.03      2.27 o 
   1   4   6      315.67      324.79      3.52 o 
   2   4   6        1.45        1.73      0.71 o 
   3   4   6      147.03      147.71      2.96 o 
   4   4   6       65.35       60.41      1.88 o 
   5   4   6       11.49        7.67      0.70 o 
  -7   5   6      494.77      509.75     12.99 o 
  -6   5   6      131.48      136.90      2.03 o 
  -5   5   6      553.35      519.01      6.78 o 
  -4   5   6       14.13       10.65      0.84 o 
  -3   5   6       51.04       57.59      0.93 o 
  -2   5   6        2.47        2.10      0.47 o 
  -1   5   6       91.92       81.35      3.02 o 
   0   5   6      182.67      183.33      2.43 o 
   1   5   6       19.37       25.30      1.01 o 
   2   5   6       21.88       29.21      0.65 o 
   3   5   6      758.45      759.13     12.91 o 
   4   5   6      239.37      225.08     21.51 o 
   5   5   6      432.52      380.89     13.44 o 
  -7   6   6      122.31      126.82      4.31 o 
  -6   6   6       94.55      108.96      2.97 o 
  -5   6   6       65.88       67.24      1.22 o 
  -4   6   6       46.31       42.15      1.86 o 
  -3   6   6      163.43      179.66      2.50 o 
  -2   6   6        0.07        0.32      0.29 o 
  -1   6   6        0.22        0.40      0.12 o 
   0   6   6       12.64       12.37      0.91 o 
   1   6   6       23.45       20.76      0.78 o 
   2   6   6      158.41      145.90      2.46 o 
   3   6   6       14.63       22.24      2.03 o 
   4   6   6      331.04      317.08      8.80 o 
   5   6   6      159.40      148.33      5.07 o 
  -7   7   6        2.47        3.18      0.92 o 
  -6   7   6       84.54       89.23      2.00 o 
  -5   7   6      184.12      174.98      3.11 o 
  -4   7   6      167.57      187.03      2.66 o 
  -3   7   6      381.19      363.03      4.92 o 
  -2   7   6       73.11       71.64      1.04 o 
  -1   7   6     1464.05     1487.01     20.93 o 
   0   7   6     1390.45     1426.24     16.17 o 
   1   7   6      335.85      331.27      4.23 o 
   2   7   6      502.90      512.05      7.70 o 
   3   7   6        7.48        7.34      0.94 o 
   4   7   6        0.83        0.37      0.67 o 
  -7   8   6       16.24       17.15      2.21 o 
  -6   8   6       83.91       82.81      2.34 o 
  -5   8   6      340.00      340.50      4.60 o 
  -4   8   6      478.00      486.46      6.47 o 
  -3   8   6      624.42      611.35      7.69 o 
  -2   8   6     1102.57     1092.86     13.25 o 
  -1   8   6       20.98       23.04      1.07 o 
   0   8   6      839.08      828.43      9.53 o 
   1   8   6      618.31      617.46      8.20 o 
   2   8   6      128.38      122.76      3.98 o 
   3   8   6       15.45       17.87      2.18 o 
   4   8   6       48.51       46.33      2.94 o 
  -7   9   6     1379.44     1400.89     36.31 o 
  -6   9   6       96.30       90.44      3.05 o 
  -5   9   6      428.20      397.88     10.84 o 
  -4   9   6      499.24      435.21     11.80 o 
  -3   9   6      286.35      253.46      3.13 o 
  -2   9   6       87.52       83.39      2.99 o 
  -1   9   6        1.09        0.74      0.17 o 
   0   9   6      186.57      187.31      2.41 o 
   1   9   6       66.31       70.24      1.36 o 
   2   9   6      143.92      143.63      2.78 o 
   3   9   6      436.98      444.06      8.03 o 
   4   9   6        8.09        7.82      1.15 o 
  -6  10   6        5.89        5.90      2.92 o 
  -5  10   6        5.03        4.52      0.50 o 
  -4  10   6      596.24      580.33      7.47 o 
  -3  10   6      542.83      518.63      5.98 o 
  -2  10   6      935.75      931.42     11.51 o 
  -1  10   6      145.09      139.22      1.75 o 
   0  10   6      222.74      222.07      3.03 o 
   1  10   6       49.43       46.08      1.10 o 
   2  10   6       73.27       65.66      3.89 o 
   3  10   6       23.76       23.81      0.90 o 
   4  10   6      237.84      229.17      6.74 o 
  -6  11   6      118.92      121.07      4.27 o 
  -5  11   6      348.26      379.95      6.48 o 
  -4  11   6       62.80       55.49      1.59 o 
  -3  11   6        2.25        1.39      0.38 o 
  -2  11   6       94.64       94.13      1.94 o 
  -1  11   6      101.43       96.72      1.37 o 
   0  11   6      479.81      474.47      6.54 o 
   1  11   6      568.44      562.40      7.25 o 
   2  11   6       50.84       52.80      1.16 o 
   3  11   6     1044.38     1092.55     27.02 o 
  -6  12   6        0.07        2.83      2.82 o 
  -5  12   6      511.92      514.06     26.59 o 
  -4  12   6       73.24       73.50      2.17 o 
  -3  12   6      393.68      419.18      8.28 o 
  -2  12   6      576.26      586.47      7.11 o 
  -1  12   6      119.00      113.52      2.19 o 
   0  12   6      590.66      604.37     16.64 o 
   1  12   6      372.24      362.51      5.25 o 
   2  12   6      471.11      476.60      7.54 o 
   3  12   6       53.71       51.81      2.43 o 
  -5  13   6      139.72      151.25      5.55 o 
  -4  13   6      170.34      171.73      6.22 o 
  -3  13   6      560.35      586.95      8.85 o 
  -2  13   6       43.38       43.74      2.40 o 
  -1  13   6      189.67      188.61      4.58 o 
   0  13   6      200.10      221.67      3.40 o 
   1  13   6      367.99      363.79     12.82 o 
   2  13   6      383.38      415.24      9.57 o 
   3  13   6       73.76       70.14      2.66 o 
  -5  14   6        4.38        7.54      3.90 o 
  -4  14   6       74.63       78.76      3.23 o 
  -3  14   6        6.55        6.10      0.42 o 
  -2  14   6       80.12       78.77      1.63 o 
  -1  14   6        0.47        0.07      0.14 o 
   0  14   6       20.88       17.16      0.79 o 
   1  14   6       21.00       20.45      0.86 o 
   2  14   6      507.31      486.80     11.65 o 
  -4  15   6       15.39       12.50      1.29 o 
  -3  15   6      288.63      287.67      7.10 o 
  -2  15   6       68.12       79.06      4.64 o 
  -1  15   6      554.80      573.47     13.25 o 
   0  15   6       10.70       12.03      1.18 o 
   1  15   6        9.79       12.14      0.82 o 
   2  15   6        7.48        5.42      0.56 o 
  -4  16   6       55.98       54.80      2.63 o 
  -3  16   6       68.89       70.71      2.99 o 
  -2  16   6       17.25       17.61      3.21 o 
  -1  16   6       54.89       47.17      2.57 o 
   0  16   6        0.65        1.45      0.61 o 
   1  16   6      401.00      405.89     11.63 o 
  -2  17   6        7.52        8.33      1.23 o 
  -1  17   6      119.93      111.67      3.89 o 
   0  17   6       65.25       62.78      2.67 o 
  -7   0   7      535.33      534.67     22.83 o 
  -5   0   7        3.37        2.60      0.96 o 
  -3   0   7      837.69      838.78     19.16 o 
  -1   0   7       75.64       67.07      1.92 o 
   1   0   7      239.19      262.70      4.80 o 
   3   0   7     1081.59     1084.61     25.08 o 
  -7   1   7       25.58       25.33      0.97 o 
  -6   1   7      138.74      134.62      2.38 o 
  -5   1   7      319.77      308.39      3.70 o 
  -4   1   7     2579.92     2560.86     30.37 o 
  -3   1   7        0.44        1.96      0.96 o 
  -2   1   7     1727.20     1663.75     26.54 o 
  -1   1   7      166.20      156.73      3.90 o 
   0   1   7       41.95       38.90      0.67 o 
   1   1   7      213.42      197.48      2.78 o 
   2   1   7        0.48       -0.04      0.25 o 
   3   1   7        1.45        0.65      1.39 o 
   4   1   7       68.42       72.69      2.99 o 
  -7   2   7        6.27        5.72      0.71 o 
  -6   2   7      396.27      398.45      5.52 o 
  -5   2   7      148.11      144.85      2.00 o 
  -4   2   7       78.31       78.37      2.80 o 
  -3   2   7      542.75      531.44      7.72 o 
  -2   2   7      212.36      222.11      3.94 o 
  -1   2   7       96.24       91.51      1.80 o 
   0   2   7      928.17      971.26     11.84 o 
   1   2   7      438.33      447.25      5.05 o 
   2   2   7      147.52      148.55      2.74 o 
   3   2   7      320.68      313.26      9.89 o 
   4   2   7      432.76      444.34     15.17 o 
  -7   3   7       15.17       14.02      1.62 o 
  -6   3   7        0.01        1.01      0.49 o 
  -5   3   7        4.50        4.29      0.29 o 
  -4   3   7      466.39      460.54      6.35 o 
  -3   3   7      301.50      299.75      4.08 o 
  -2   3   7       15.27       12.97      0.49 o 
  -1   3   7     1818.12     1823.60     23.10 o 
   0   3   7      384.14      403.65      6.28 o 
   1   3   7      958.94      923.97     10.13 o 
   2   3   7      288.05      285.36      4.62 o 
   3   3   7        9.54        6.78      1.14 o 
   4   3   7      132.29      139.05      4.06 o 
  -7   4   7      263.43      273.55      6.56 o 
  -6   4   7      553.25      561.79      7.47 o 
  -5   4   7        1.07        1.54      0.62 o 
  -4   4   7      671.50      665.82      8.40 o 
  -3   4   7      106.97      104.71      4.83 o 
  -2   4   7      272.09      268.46      3.11 o 
  -1   4   7       73.21       77.47      1.36 o 
   0   4   7        0.14        0.65      0.22 o 
   1   4   7      154.85      155.28      2.30 o 
   2   4   7       36.15       30.29      0.74 o 
   3   4   7       60.75       53.12      3.11 o 
   4   4   7       68.15       74.50      6.94 o 
  -7   5   7      359.42      364.25      7.89 o 
  -6   5   7      108.85      108.50      1.97 o 
  -5   5   7      122.16      138.97      3.78 o 
  -4   5   7      981.21      917.01     11.40 o 
  -3   5   7      989.91     1012.10     13.26 o 
  -2   5   7     1326.58     1269.34     15.32 o 
  -1   5   7      514.10      508.14      6.36 o 
   0   5   7        6.97        6.23      0.26 o 
   1   5   7       39.57       35.93      0.83 o 
   2   5   7      469.42      450.72      6.40 o 
   3   5   7      210.40      223.37      4.09 o 
   4   5   7       50.51       50.18      3.41 o 
  -7   6   7        2.23        4.48      1.25 o 
  -6   6   7       24.36       27.02      2.35 o 
  -5   6   7       28.50       27.84      2.13 o 
  -4   6   7      232.22      214.69      3.00 o 
  -3   6   7      220.53      204.92      6.80 o 
  -2   6   7     1753.20     1738.28     22.44 o 
  -1   6   7      549.75      549.55      6.92 o 
   0   6   7     3138.79     3175.08     37.95 o 
   1   6   7       61.80       59.12      1.94 o 
   2   6   7      584.79      593.77     13.47 o 
   3   6   7      249.04      262.47      6.92 o 
   4   6   7       30.71       27.00      0.98 o 
  -7   7   7      203.84      190.31      4.94 o 
  -6   7   7       25.50       26.63      1.60 o 
  -5   7   7     1321.87     1287.22     16.03 o 
  -4   7   7        4.26        6.37      1.96 o 
  -3   7   7      353.03      347.09      4.51 o 
  -2   7   7       14.01       11.58      0.35 o 
  -1   7   7        4.89        4.74      0.59 o 
   0   7   7        0.12        0.94      0.33 o 
   1   7   7       42.47       46.53      2.66 o 
   2   7   7       45.95       45.88      1.83 o 
   3   7   7      181.37      181.25      7.02 o 
   4   7   7       37.04       35.39      1.80 o 
  -7   8   7       24.05       26.18      8.76 o 
  -6   8   7       15.93       15.48      0.64 o 
  -5   8   7      134.39      121.57      3.70 o 
  -4   8   7       80.89       82.59      1.48 o 
  -3   8   7      490.64      450.94      5.84 o 
  -2   8   7     1186.89     1175.76     13.55 o 
  -1   8   7      190.03      193.17      3.89 o 
   0   8   7      552.63      548.92      7.13 o 
   1   8   7       30.24       34.61      1.49 o 
   2   8   7      183.37      188.74      2.85 o 
   3   8   7       16.96       20.18      1.17 o 
   4   8   7        4.67        2.70      1.41 o 
  -6   9   7        0.25        0.09      0.31 o 
  -5   9   7      220.51      215.17      3.48 o 
  -4   9   7       72.73       66.75      2.73 o 
  -3   9   7        6.72        7.75      0.79 o 
  -2   9   7        0.39        1.07      0.47 o 
  -1   9   7       61.17       64.71      3.62 o 
   0   9   7      200.84      195.34      2.87 o 
   1   9   7       11.47       11.37      1.37 o 
   2   9   7      887.25      927.95     12.63 o 
   3   9   7        0.03        0.24      0.73 o 
  -6  10   7       81.19       98.16      4.83 o 
  -5  10   7       81.65       93.93      1.72 o 
  -4  10   7        5.30        9.79      0.85 o 
  -3  10   7      609.49      626.99      9.04 o 
  -2  10   7      420.56      406.47      6.26 o 
  -1  10   7      897.23      899.53     12.18 o 
   0  10   7        1.84        2.36      0.23 o 
   1  10   7      213.11      204.46      3.43 o 
   2  10   7      120.32      108.97      4.66 o 
   3  10   7       19.89       15.57      0.80 o 
  -6  11   7       69.40       70.18      9.54 o 
  -5  11   7      188.33      187.69      4.19 o 
  -4  11   7       34.16       36.23      2.70 o 
  -3  11   7       15.02       16.07      1.06 o 
  -2  11   7        1.16        1.93      0.49 o 
  -1  11   7      105.19      105.12      1.74 o 
   0  11   7      106.00      111.32      1.66 o 
   1  11   7      192.11      194.40      6.63 o 
   2  11   7      335.88      353.69      8.59 o 
   3  11   7      109.97       93.12      2.69 o 
  -5  12   7      137.44      134.30      3.37 o 
  -4  12   7        1.10        1.62      0.25 o 
  -3  12   7      221.88      222.29      3.77 o 
  -2  12   7      253.33      266.40      4.84 o 
  -1  12   7      176.84      177.94      2.64 o 
   0  12   7      580.17      581.38      8.32 o 
   1  12   7      105.69      107.58      2.75 o 
   2  12   7        7.71        7.95      1.29 o 
  -5  13   7        3.65        5.96      0.85 o 
  -4  13   7        6.13        5.04      1.03 o 
  -3  13   7       48.36       48.73      2.89 o 
  -2  13   7      178.23      159.61      2.80 o 
  -1  13   7        0.39        0.91      0.82 o 
   0  13   7      122.72      113.24      2.86 o 
   1  13   7       43.40       39.01      3.76 o 
   2  13   7       19.01       17.81      0.83 o 
  -4  14   7       35.33       37.98      1.88 o 
  -3  14   7      163.28      168.88      3.42 o 
  -2  14   7       55.84       53.97      2.71 o 
  -1  14   7       35.14       38.70      4.23 o 
   0  14   7       93.81      103.13      6.60 o 
   1  14   7       70.17       62.60      5.84 o 
  -4  15   7      106.91      113.96      9.60 o 
  -3  15   7       70.92       72.80      3.01 o 
  -2  15   7      109.03      101.56      7.37 o 
  -1  15   7       41.58       35.44      1.43 o 
   0  15   7        1.23        2.10      0.80 o 
   1  15   7       21.75       16.98      1.45 o 
  -3  16   7      396.88      418.47     13.82 o 
  -2  16   7       13.00       11.93      1.35 o 
  -1  16   7       15.92       22.23      2.29 o 
  -6   0   8      822.49      811.20     15.51 o 
  -4   0   8     1057.58     1023.17     23.57 o 
  -2   0   8      347.55      332.14      8.01 o 
   0   0   8      219.66      244.89      4.19 o 
   2   0   8      242.58      254.69      5.47 o 
   4   0   8        0.01       -0.08      0.45 o 
  -7   1   8       55.25       50.09      2.31 o 
  -6   1   8        5.04        6.70      0.71 o 
  -5   1   8        0.01        0.64      0.52 o 
  -4   1   8        0.36        1.99      1.29 o 
  -3   1   8       85.38       78.82      5.70 o 
  -2   1   8      143.00      149.06      5.94 o 
  -1   1   8      174.37      151.23      5.74 o 
   0   1   8      178.35      195.05      2.60 o 
   1   1   8      106.70      100.09      2.53 o 
   2   1   8       51.48       49.80      1.55 o 
   3   1   8       63.83       65.19      1.46 o 
   4   1   8        1.34        1.67      0.38 o 
  -7   2   8      328.74      332.41      7.29 o 
  -6   2   8       45.82       44.82      1.27 o 
  -5   2   8      833.71      832.03     11.51 o 
  -4   2   8      888.04      867.78     12.81 o 
  -3   2   8      467.87      473.60      8.56 o 
  -2   2   8      358.73      359.82      6.14 o 
  -1   2   8        3.76        4.21      0.37 o 
   0   2   8       22.15       21.94      0.71 o 
   1   2   8      350.45      354.89      5.06 o 
   2   2   8        9.44       11.56      0.82 o 
   3   2   8      988.13      989.42     25.57 o 
   4   2   8        6.32        5.60      2.78 o 
  -7   3   8       15.49       15.44      1.23 o 
  -6   3   8       27.22       32.63      0.86 o 
  -5   3   8      119.65      116.04      2.66 o 
  -4   3   8      670.90      660.63      9.80 o 
  -3   3   8       22.31       24.35      1.90 o 
  -2   3   8     2163.20     2118.84     33.48 o 
  -1   3   8       24.47       25.78      0.97 o 
   0   3   8     1130.88     1148.37     15.09 o 
   1   3   8       16.95       15.37      0.53 o 
   2   3   8      352.78      356.25      9.84 o 
   3   3   8        1.11        2.20      2.00 o 
  -7   4   8      268.25      269.21      6.09 o 
  -6   4   8       85.08       88.45      4.08 o 
  -5   4   8      623.03      616.95      8.95 o 
  -4   4   8      773.97      743.01     11.11 o 
  -3   4   8       80.24       66.14      1.27 o 
  -2   4   8       24.70       23.50      3.02 o 
  -1   4   8      181.50      186.59      2.95 o 
   0   4   8       73.57       71.40      1.35 o 
   1   4   8      397.36      405.43      5.75 o 
   2   4   8      170.52      168.13      2.57 o 
   3   4   8      591.15      592.29     13.65 o 
  -7   5   8        6.38        9.43      3.76 o 
  -6   5   8       42.78       41.55      1.39 o 
  -5   5   8       65.44       70.04      2.04 o 
  -4   5   8      156.40      147.37      3.37 o 
  -3   5   8       53.19       59.78      1.29 o 
  -2   5   8        5.52        5.73      0.31 o 
  -1   5   8       23.90       21.42      0.72 o 
   0   5   8       32.40       29.93      2.86 o 
   1   5   8       32.28       28.91      0.80 o 
   2   5   8      198.79      198.64      3.12 o 
   3   5   8       10.87        9.79      0.56 o 
  -7   6   8       60.01       63.30      1.97 o 
  -6   6   8       35.78       35.35      1.05 o 
  -5   6   8       30.77       35.71      0.95 o 
  -4   6   8      329.87      349.25      4.95 o 
  -3   6   8      262.00      288.34      7.13 o 
  -2   6   8      246.78      254.66      3.44 o 
  -1   6   8       65.61       64.87      1.13 o 
   0   6   8      607.15      632.14      9.45 o 
   1   6   8       38.10       39.04      0.80 o 
   2   6   8      680.86      693.36     12.04 o 
   3   6   8       20.15       19.79      0.81 o 
  -6   7   8      983.16     1036.82     20.61 o 
  -5   7   8      110.84      108.48      2.15 o 
  -4   7   8      185.62      185.12      2.85 o 
  -3   7   8      147.26      147.68      2.12 o 
  -2   7   8        1.93        2.28      0.39 o 
  -1   7   8       22.69       22.64      1.27 o 
   0   7   8       93.09       89.64      1.73 o 
   1   7   8      104.48      101.35      2.35 o 
   2   7   8      561.45      553.74      8.06 o 
   3   7   8       17.99       23.77      2.02 o 
  -6   8   8       74.13       72.25      1.78 o 
  -5   8   8        0.89        0.23      0.29 o 
  -4   8   8        9.42       10.93      0.47 o 
  -3   8   8      354.58      329.42      4.51 o 
  -2   8   8        6.95        5.63      0.71 o 
  -1   8   8     1206.97     1221.82     17.79 o 
   0   8   8       96.75       91.52      1.67 o 
   1   8   8      388.57      386.48      6.25 o 
   2   8   8       73.75       75.18      7.68 o 
   3   8   8        5.40        3.65      0.58 o 
  -6   9   8      155.77      161.51      4.01 o 
  -5   9   8      217.15      208.70      7.43 o 
  -4   9   8       12.01       15.38      0.80 o 
  -3   9   8      740.23      747.48     14.77 o 
  -2   9   8       13.75       14.57      0.45 o 
  -1   9   8      103.03      102.07      1.79 o 
   0   9   8       80.63       74.23      1.51 o 
   1   9   8      349.03      339.00      5.10 o 
   2   9   8      144.49      130.04      2.77 o 
  -6  10   8        2.37        1.11      0.40 o 
  -5  10   8        7.66        7.43      2.11 o 
  -4  10   8      106.17       99.94      2.56 o 
  -3  10   8       65.38       55.93      2.62 o 
  -2  10   8        6.20        7.05      0.48 o 
  -1  10   8      132.68      131.40      2.33 o 
   0  10   8      387.65      388.65      5.66 o 
   1  10   8       51.57       48.47      2.73 o 
   2  10   8      336.01      343.07      6.98 o 
  -5  11   8      529.38      547.08     11.79 o 
  -4  11   8       16.96       16.28      0.98 o 
  -3  11   8      428.00      450.46      6.67 o 
  -2  11   8      260.04      259.07      3.74 o 
  -1  11   8       11.34       12.53      0.46 o 
   0  11   8       63.90       63.32      1.49 o 
   1  11   8        0.01       -0.59      0.68 o 
   2  11   8       71.69       59.78      2.56 o 
  -5  12   8        0.04        0.59      0.34 o 
  -4  12   8        0.18        0.93      0.67 o 
  -3  12   8      395.11      402.58      6.96 o 
  -2  12   8       61.40       62.90      1.33 o 
  -1  12   8      169.88      178.21      5.92 o 
   0  12   8       59.03       62.06      2.00 o 
   1  12   8       64.12       69.20      5.49 o 
  -4  13   8      416.26      409.46      9.29 o 
  -3  13   8        6.09        6.50      0.45 o 
  -2  13   8        0.97        1.76      0.26 o 
  -1  13   8       71.68       62.32      1.76 o 
   0  13   8        5.12        5.01      1.57 o 
   1  13   8      139.77      138.67      4.18 o 
  -3  14   8       72.62       59.23      4.18 o 
  -2  14   8       50.25       48.10      1.78 o 
  -1  14   8      615.45      648.18     20.06 o 
   0  14   8       45.15       46.09      3.64 o 
  -2  15   8      413.10      425.89     14.62 o 
  -1  15   8       20.73       14.13      1.02 o 
  -7   0   9      384.93      401.95     14.38 o 
  -5   0   9     1155.02     1158.67     27.41 o 
  -3   0   9       69.23       74.26      3.23 o 
  -1   0   9       27.81       28.10      1.14 o 
   1   0   9       13.85        7.68      0.65 o 
   3   0   9       57.27       58.58      2.57 o 
  -7   1   9      159.13      167.64      4.51 o 
  -6   1   9        6.43        7.58      1.84 o 
  -5   1   9       35.54       38.36      1.15 o 
  -4   1   9       55.82       55.13      1.43 o 
  -3   1   9      392.50      382.26     12.42 o 
  -2   1   9      479.29      480.45      8.17 o 
  -1   1   9       95.27       96.21      2.72 o 
   0   1   9     1457.23     1474.97     24.23 o 
   1   1   9        0.16        0.45      0.53 o 
   2   1   9     1278.47     1294.43     27.77 o 
   3   1   9       48.37       48.01      2.92 o 
  -7   2   9      175.73      171.35      6.17 o 
  -6   2   9      137.48      138.52      4.17 o 
  -5   2   9      254.04      248.98      4.92 o 
  -4   2   9      649.89      619.63     11.09 o 
  -3   2   9      436.72      418.96      7.35 o 
  -2   2   9     1332.71     1334.61     21.48 o 
  -1   2   9      223.71      204.02      8.19 o 
   0   2   9       26.15       24.61      1.59 o 
   1   2   9      304.65      307.83      5.53 o 
   2   2   9      142.67      141.06      3.49 o 
   3   2   9      398.50      391.11     10.13 o 
  -7   3   9       32.21       30.43      1.46 o 
  -6   3   9      333.24      348.24      7.97 o 
  -5   3   9        0.54        0.50      0.63 o 
  -4   3   9      286.73      275.22      5.74 o 
  -3   3   9       13.36       19.86      0.81 o 
  -2   3   9      112.34      105.45      2.14 o 
  -1   3   9      105.01      108.92      2.17 o 
   0   3   9       41.49       34.94      2.39 o 
   1   3   9       66.85       69.61      1.60 o 
   2   3   9        0.23        0.59      0.31 o 
   3   3   9      151.06      140.82      3.74 o 
  -6   4   9        7.63        6.74      1.12 o 
  -5   4   9        0.11        0.49      0.55 o 
  -4   4   9      130.06      121.40      2.53 o 
  -3   4   9       41.19       36.89      1.51 o 
  -2   4   9       81.39       76.03      1.94 o 
  -1   4   9      303.15      305.79      8.21 o 
   0   4   9        2.28        4.01      1.65 o 
   1   4   9      335.96      346.60      6.02 o 
   2   4   9      172.48      176.86      5.72 o 
   3   4   9        2.25        2.70      2.31 o 
  -6   5   9      386.94      398.56      9.48 o 
  -5   5   9        8.50        8.86      1.31 o 
  -4   5   9      385.48      399.34      6.38 o 
  -3   5   9        2.25        3.17      0.65 o 
  -2   5   9        0.36        1.81      0.49 o 
  -1   5   9      106.39      110.53      4.60 o 
   0   5   9      765.58      775.58     13.29 o 
   1   5   9      547.04      557.39      9.30 o 
   2   5   9      261.34      276.80     12.54 o 
  -6   6   9        0.99        2.00      0.69 o 
  -5   6   9      182.18      174.31      6.09 o 
  -4   6   9      260.32      232.07      4.56 o 
  -3   6   9       26.64       28.26      0.91 o 
  -2   6   9     1015.90     1013.13     16.54 o 
  -1   6   9      485.96      495.90      8.53 o 
   0   6   9      407.21      407.79      7.22 o 
   1   6   9       70.32       72.77      6.54 o 
   2   6   9        1.19        1.77      0.59 o 
  -6   7   9      383.27      402.98      8.22 o 
  -5   7   9       35.78       43.06      1.39 o 
  -4   7   9      145.60      152.73      3.26 o 
  -3   7   9      157.05      149.53      4.90 o 
  -2   7   9      145.62      154.05      6.74 o 
  -1   7   9       22.62       22.66      0.78 o 
   0   7   9        7.63        7.72      0.71 o 
   1   7   9       11.66       10.50      0.76 o 
   2   7   9       19.50       18.77      0.78 o 
  -6   8   9       91.14       93.24      4.55 o 
  -5   8   9      168.42      172.75      4.51 o 
  -4   8   9       58.30       53.83      2.00 o 
  -3   8   9      286.66      281.51      4.74 o 
  -2   8   9       19.70       20.84      1.31 o 
  -1   8   9      447.89      451.05     18.40 o 
   0   8   9        0.44        1.78      1.21 o 
   1   8   9      382.19      374.89     10.66 o 
   2   8   9       27.06       29.85      1.02 o 
  -5   9   9       80.27       86.02      3.53 o 
  -4   9   9      796.27      808.19     17.46 o 
  -3   9   9       55.85       64.09      3.39 o 
  -2   9   9        0.08        1.10      0.61 o 
  -1   9   9      126.94      122.41      2.50 o 
   0   9   9        3.27        4.09      0.41 o 
   1   9   9       19.78       20.00      1.51 o 
  -5  10   9        2.07        3.51      1.78 o 
  -4  10   9       18.99       15.66      0.92 o 
  -3  10   9      175.18      173.05      4.39 o 
  -2  10   9       21.21       15.35      1.16 o 
  -1  10   9      875.73      894.83     17.17 o 
   0  10   9      105.24      107.66      2.79 o 
   1  10   9      589.97      593.31     13.94 o 
  -5  11   9      102.97      106.12      5.64 o 
  -4  11   9      216.78      221.56      5.37 o 
  -3  11   9       75.97       81.99      2.27 o 
  -2  11   9      219.74      207.17      4.73 o 
  -1  11   9       13.83       14.28      1.14 o 
   0  11   9       10.18        9.86      0.74 o 
   1  11   9       91.03       93.54      5.96 o 
  -4  12   9       33.11       28.91      1.18 o 
  -3  12   9      356.79      363.87      8.88 o 
  -2  12   9      191.61      189.46      5.41 o 
  -1  12   9      254.66      260.05      7.14 o 
   0  12   9       83.15       82.21      2.67 o 
  -3  13   9       60.19       61.77      5.90 o 
  -2  13   9      229.24      211.24      8.16 o 
  -1  13   9       28.47       29.53      1.61 o 
  -6   0  10       83.27       87.21      3.55 o 
  -4   0  10      120.40      100.36      3.15 o 
  -2   0  10      166.65      152.49      4.45 o 
   0   0  10       17.82       22.06      1.14 o 
   2   0  10      326.17      318.21     10.42 o 
  -6   1  10       15.08       16.38      0.88 o 
  -5   1  10        0.76        1.56      0.47 o 
  -4   1  10       87.96       92.41      3.84 o 
  -3   1  10      158.02      173.15      3.78 o 
  -2   1  10       97.26       95.67      6.78 o 
  -1   1  10      602.07      625.69     10.72 o 
   0   1  10        6.93        6.82      0.50 o 
   1   1  10      142.39      140.45      3.96 o 
   2   1  10        0.40        0.73      0.35 o 
  -6   2  10      296.76      310.70      7.86 o 
  -5   2  10      648.59      651.01     14.62 o 
  -4   2  10       58.52       64.62      2.23 o 
  -3   2  10      178.05      186.79      5.76 o 
  -2   2  10        0.37        2.70      2.49 o 
  -1   2  10       41.64       39.23      1.08 o 
   0   2  10       55.44       57.51      3.45 o 
   1   2  10       58.00       59.89      3.41 o 
   2   2  10        5.78        5.74      1.18 o 
  -6   3  10       75.03       70.46      2.94 o 
  -5   3  10        3.85        3.59      0.71 o 
  -4   3  10      206.35      197.15      3.88 o 
  -3   3  10       25.56       27.61      1.67 o 
  -2   3  10        9.52       10.01      0.88 o 
  -1   3  10       11.30        9.69      1.35 o 
   0   3  10      257.36      260.86      4.95 o 
   1   3  10       69.60       68.30      1.95 o 
   2   3  10      446.97      448.90     14.87 o 
  -6   4  10      156.71      162.29      4.44 o 
  -5   4  10      277.97      284.22      6.95 o 
  -4   4  10        1.90        2.07      0.45 o 
  -3   4  10      278.96      283.62      6.88 o 
  -2   4  10      244.81      257.39      5.51 o 
  -1   4  10      188.21      195.21      6.43 o 
   0   4  10      282.84      295.84      9.78 o 
   1   4  10       86.08       85.14      2.29 o 
  -6   5  10      199.99      196.95     11.54 o 
  -5   5  10      155.74      157.79      3.94 o 
  -4   5  10      398.62      398.78      9.06 o 
  -3   5  10       65.48       67.85      5.04 o 
  -2   5  10       27.04       26.85      2.76 o 
  -1   5  10      103.72      103.51      3.43 o 
   0   5  10      118.67      120.23      3.10 o 
   1   5  10       15.98       14.11      0.69 o 
  -5   6  10       94.64       98.54      2.86 o 
  -4   6  10       26.62       30.61      1.72 o 
  -3   6  10      192.66      192.46      3.87 o 
  -2   6  10        0.49        0.59      0.41 o 
  -1   6  10      694.49      694.15     13.46 o 
   0   6  10       13.78       13.17      1.06 o 
   1   6  10      404.47      419.38      9.81 o 
  -5   7  10       19.08       18.68      1.07 o 
  -4   7  10      852.74      866.30     19.44 o 
  -3   7  10       25.92       23.82      0.95 o 
  -2   7  10     1147.85     1153.93     24.76 o 
  -1   7  10      434.89      446.00     10.27 o 
   0   7  10      179.13      174.33      4.27 o 
   1   7  10      237.95      240.49      6.03 o 
  -5   8  10       58.11       61.48      2.03 o 
  -4   8  10       12.05       12.81      0.74 o 
  -3   8  10       54.05       64.65      6.23 o 
  -2   8  10      201.88      200.07      5.05 o 
  -1   8  10        2.35        1.76      0.67 o 
   0   8  10      211.78      215.21      7.15 o 
  -4   9  10       82.93       81.29      6.11 o 
  -3   9  10       10.27        8.15      0.56 o 
  -2   9  10      134.21      133.48      6.27 o 
  -1   9  10        9.11        9.05      1.57 o 
   0   9  10        0.63        0.66      0.33 o 
  -4  10  10       17.94       19.77      1.23 o 
  -3  10  10       22.91       26.61      1.04 o 
  -2  10  10      266.75      266.94      7.48 o 
  -1  10  10       17.48       18.01      0.81 o 
  -3  11  10       36.14       36.67      2.14 o 
  -2  11  10        5.33        7.31      1.86 o 
  -1  11  10        3.46        2.61      0.53 o 
  -5   0  11        4.85        4.94      0.69 o 
  -3   0  11      406.09      386.47     12.34 o 
  -1   0  11      285.96      293.09      9.27 o 
  -5   1  11      201.58      196.96      5.05 o 
  -4   1  11        8.55        9.67      1.98 o 
  -3   1  11       49.73       44.69      1.41 o 
  -2   1  11       99.38      101.65      6.09 o 
  -1   1  11      384.13      390.17      8.72 o 
   0   1  11        1.77        1.29      0.37 o 
  -5   2  11      120.77      120.37      3.27 o 
  -4   2  11      322.71      311.60      7.69 o 
  -3   2  11       27.50       25.10      1.01 o 
  -2   2  11      150.52      159.45      9.27 o 
  -1   2  11      116.97      113.52      6.70 o 
   0   2  11       23.75       18.50      1.27 o 
  -5   3  11        0.49       -0.16      0.78 o 
  -4   3  11        0.06        0.30      0.45 o 
  -3   3  11      124.82      123.08      4.47 o 
  -2   3  11      148.74      152.71      3.67 o 
  -1   3  11      674.52      696.76     16.03 o 
   0   3  11       97.03       95.94      3.49 o 
  -5   4  11       18.87       18.78      2.39 o 
  -4   4  11      200.30      196.13      5.75 o 
  -3   4  11       27.92       27.97      2.47 o 
  -2   4  11      272.92      269.58      6.48 o 
  -1   4  11      144.57      146.50      4.68 o 
   0   4  11        1.04        0.96      0.35 o 
  -5   5  11       34.30       36.84      2.68 o 
  -4   5  11      135.87      119.90      8.41 o 
  -3   5  11      132.65      136.22      3.59 o 
  -2   5  11      358.12      352.33      8.35 o 
  -1   5  11      369.63      380.93      8.72 o 
   0   5  11       80.51       86.25      2.44 o 
  -4   6  11       10.01       11.70      0.87 o 
  -3   6  11       61.55       59.83      2.12 o 
  -2   6  11      107.06      108.66      2.92 o 
  -1   6  11        0.67        1.53      1.27 o 
  -4   7  11        2.78        1.39      0.45 o 
  -3   7  11      197.84      215.34      5.44 o 
  -2   7  11       34.25       28.04      2.82 o 
  -1   7  11       28.85       28.99      2.51 o 
  -3   8  11       12.20       10.64      0.88 o 
  -2   8  11      151.61      159.39      4.39 o 
  -2   0  12      856.37      851.73     28.43 o 
  -3   1  12        2.01        1.79      0.41 o 
  -2   1  12        0.79        1.25      0.76 o 
  -3   2  12       11.21        9.54      1.43 o 
  -2   2  12      237.26      244.57      7.49 o 
  -3   3  12      276.70      281.61      9.84 o 
                                                 
